# Supplementary material for: Genomic patterns of nucleotide diversity in divergent populations of U.S. weedy rice
Source: BMC Evol Biol. 2010 Jun 15;10:180. doi: 10.1186/1471-2148-10-180 (PMC2898691; doi:10.1186/1471-2148-10-180)
Supplement: Additional file 2 — Supplementary Table 2. Oryza accession information and coefficients of ancestry inferred by InStruct. [file 1471-2148-10-180-S2.XLS]

## Sheet: Sheet1
Supplementary Table 2. Oryza accession information and coefficents of ancestry inferred by InStruct.
										Inferred ancestryg
Plate ID	Accession name a	RA # b	IRGC # c	GRIN # d	Other # e	Variety group	Origin	Status	Cytotype f	temp.japonica	trop.japonica	aus	indica	Africa	O. rufipogon S. Asia	O. rufipogon China	O. meridionalis	O. glumaepatula/O. rufipogon
C09	Chinese*	RA5295		PI 431222		temperate japonica	China	Landrace		0.986	0.005	0.001	0.002	0.001	0.001	0.002	0.001	0.001
D11	Suweon 362*	RA5338		PI597021		temperate japonica	Korea	Landrace		0.986	0.005	0.001	0.001	0.001	0.001	0.002	0.001	0.001
E01	Tainan_Iku_487*	RA5286		PI 215936		temperate japonica	Taiwan	Elite		0.986	0.004	0.002	0.002	0.001	0.001	0.002	0.001	0.001
C11	Geumobyeo*	RA5394		PI597018		temperate japonica	Korea	Landrace		0.985	0.004	0.001	0.001	0.001	0.001	0.002	0.001	0.001
C12	Heukgyeong*	RA4973	55530	PI 584581		temperate japonica	Korea, South	Landrace		0.985	0.005	0.002	0.002	0.001	0.002	0.002	0.001	0.001
D02	Koshihikari*	RA5337	10907			temperate japonica	Japan	Elite		0.985	0.005	0.002	0.002	0.001	0.001	0.002	0.001	0.001
D07	Norin-20*	RA5302	418			temperate japonica	Japan	Landrace		0.985	0.005	0.002	0.002	0.001	0.002	0.002	0.001	0.002
D09	Shinriki*	RA5327		CIor 1642		temperate japonica	Japan	Landrace		0.985	0.005	0.002	0.001	0.001	0.001	0.002	0.001	0.001
D10	Shoemed*	RA5123		PI 392539		temperate japonica	Philippines	Landrace		0.985	0.005	0.001	0.001	0.001	0.002	0.002	0.001	0.001
N01	Nipponbare					temperate japonica	Japan	Elite		0.985	0.004	0.002	0.002	0.001	0.001	0.002	0.001	0.001
D01	Kamenoo*	RA4990		PI403629		temperate japonica	Japan	Landrace	NND	0.984	0.005	0.002	0.002	0.001	0.001	0.002	0.002	0.001
D05	Mansaku*	RA5016	8191			temperate japonica	Japan	Landrace		0.984	0.006	0.002	0.002	0.001	0.001	0.002	0.001	0.002
D03	Luk Takhat*	RA4977	58286	PI 584584		temperate japonica	Afghanistan	Landrace		0.983	0.005	0.003	0.002	0.001	0.002	0.002	0.001	0.001
C10	Early_Wateribune*	RA5319		CI 9738		temperate japonica	Japan	Landrace		0.981	0.006	0.002	0.003	0.001	0.002	0.002	0.001	0.002
D06	Nep-Hoa-Vang*	RA4945	40748			temperate japonica	Vietnam	Elite	NND	0.971	0.014	0.003	0.003	0.001	0.002	0.003	0.002	0.002
D12	Ta Hung Ku*	RA5029	1107			temperate japonica	China	Landrace	NND	0.971	0.017	0.002	0.002	0.001	0.002	0.002	0.001	0.002
E02	Taipei-309*	RA5397		PI366153		temperate japonica	Taiwan	Landrace		0.97	0.019	0.002	0.002	0.001	0.001	0.002	0.001	0.001
D08	Npe-417*	RA4944	38692			temperate japonica	Pakistan	Elite		0.965	0.023	0.001	0.002	0.001	0.002	0.002	0.001	0.002
E03	Wc_6*	RA5288		CI 5309		temperate japonica	Jiangsu, China	Landrace		0.937	0.052	0.002	0.002	0.001	0.001	0.002	0.001	0.002
F02	Gyehura-3**	RA4997		PI 584598		temperate japonica	Korea, South	Landrace		0.937	0.046	0.003	0.005	0.001	0.003	0.002	0.002	0.001
E04	Yelaik_Meedon*	RA4940	33888			temperate japonica	Burma	Landrace		0.915	0.073	0.001	0.002	0.001	0.002	0.002	0.001	0.002
D04	M202	RA5539			Univ. of California foundation seed	temperate japonica	California	Landrace		0.352	0.621	0.002	0.012	0.001	0.003	0.005	0.002	0.003
2A01	Bengal#					tropical japonica	Louisiana	Elite	NND	0.42	0.488	0.002	0.012	0.002	0.003	0.019	0.048	0.006
2A10	Palmyra#					tropical japonica	Missourri	Landrace	NND	0.267	0.722	0.002	0.002	0.001	0.002	0.002	0.002	0.002
2A12	Zenith#			CIor 7787		tropical japonica	Arkansas	Landrace	NND	0.114	0.871	0.002	0.002	0.001	0.002	0.003	0.002	0.003
F12	Trembese*	RA4988	43675			tropical japonica	Indonesia (East Java)	Landrace	NND	0.065	0.917	0.002	0.002	0.001	0.006	0.003	0.002	0.002
F03	Jambu*	RA5353	17757			tropical japonica	Indonesia	Landrace		0.004	0.928	0.041	0.011	0.001	0.005	0.006	0.002	0.003
E12	Gotak_Gatik*	RA4959	43397	PI 584572		tropical japonica	Indonesia (C. Java)	Landrace	DDN	0.05	0.936	0.001	0.002	0.001	0.003	0.003	0.002	0.002
2A09	Edith#					tropical japonica	Louisiana	Landrace	NND	0.042	0.948	0.002	0.002	0.001	0.001	0.002	0.001	0.001
2A07	Delitus#					tropical japonica	Louisiana	Landrace	NND	0.037	0.952	0.002	0.001	0.001	0.002	0.002	0.001	0.002
E09	Davao*	RA4901	8244			tropical japonica	Philippines	Landrace		0.031	0.955	0.003	0.003	0.001	0.001	0.002	0.001	0.001
F11	Sinampaga_Selection*	RA5396		CIor 12168		tropical japonica	Philippines	Landrace		0.004	0.959	0.013	0.014	0.001	0.003	0.002	0.001	0.002
F07	Lemont*	RA4998	66756			tropical japonica	Texas	Landrace		0.005	0.965	0.002	0.018	0.001	0.002	0.003	0.002	0.003
F10	Padi_Kasalle*	RA4905	8261	PI 584546		tropical japonica	Indonesia	Landrace		0.01	0.969	0.008	0.003	0.001	0.002	0.002	0.001	0.002
2A08	Drew#					tropical japonica	Arkansas	Landrace	NND	0.004	0.976	0.008	0.003	0.001	0.002	0.003	0.001	0.002
E07	Azucena	RA5535	328			tropical japonica	Philippines	Landrace		0.004	0.98	0.004	0.003	0.001	0.002	0.002	0.001	0.001
E05	Arias*	RA4951	43325	PI 584570		tropical japonica	Indonesia (West Java)	Landrace		0.008	0.981	0.002	0.002	0.001	0.001	0.002	0.001	0.002
E11	Fortuna*	RA5045		CIor 1344		tropical japonica	Louisiana	Landrace		0.004	0.981	0.002	0.003	0.001	0.003	0.002	0.002	0.002
F01	Gundil_Kuning*	RA5297	16428			tropical japonica	Indonesia	Elite		0.005	0.981	0.002	0.004	0.001	0.002	0.002	0.001	0.002
E06	Asse_Y_Pung*	RA5333		CIor 461		tropical japonica	Philippines (introduced)	Elite	NDD	0.007	0.982	0.002	0.002	0.001	0.001	0.002	0.001	0.002
F04	Khao Hawm*	RA5030	24225			tropical japonica	Thailand	Landrace	NND	0.005	0.982	0.002	0.003	0.001	0.002	0.002	0.001	0.002
E08	Cicih_Beton*	RA4955	43372			tropical japonica	Indonesia (Bali)	Landrace	NND	0.005	0.983	0.002	0.003	0.001	0.002	0.002	0.001	0.001
F05	Kotobuki Mochi*	RA4882	2545			tropical japonica	Japan	Landrace	NND	0.004	0.983	0.002	0.003	0.001	0.002	0.002	0.001	0.002
F06	Ku115*	RA5294		PI 597044		tropical japonica	Thailand	Landrace	NND	0.005	0.983	0.001	0.002	0.001	0.002	0.002	0.001	0.002
2A03	Carolina Gold#					tropical japonica	S. Carolina	Landrace	NND	0.005	0.985	0.002	0.001	0.001	0.001	0.002	0.001	0.001
2A11	Rexoro#			CIor 1779		tropical japonica	Louisiana	Elite	NND	0.004	0.985	0.002	0.002	0.001	0.001	0.002	0.002	0.002
F08	Mirti*	RA4970	25901	PI 584553		tropical japonica	Bangladesh	Landrace	NNN	0.005	0.985	0.002	0.002	0.001	0.001	0.002	0.001	0.001
F09	Npe-844*	RA4948	38698	PI 584568		tropical japonica	Pakistan	Landrace		0.005	0.985	0.002	0.002	0.001	0.001	0.002	0.001	0.002
2A02	Blue Rose#					tropical japonica	Louisiana	Landrace	NND	0.004	0.986	0.002	0.001	0.001	0.001	0.002	0.001	0.002
2A05	CL161#					tropical japonica	Louisiana	Landrace	NND	0.004	0.986	0.002	0.002	0.001	0.001	0.002	0.001	0.001
2A06	Cypress#					tropical japonica	Louisiana	Landrace	NND	0.004	0.986	0.002	0.002	0.001	0.001	0.002	0.001	0.001
2A04	CL121#					tropical japonica	Louisiana	Landrace	NND	0.003	0.987	0.002	0.002	0.001	0.001	0.002	0.001	0.001
2B01	DA-13					aromatic	Bangladesh	Landrace	NDD	0.004	0.977	0.003	0.003	0.001	0.003	0.004	0.002	0.002
A04	Dom-Sofid*	RA4929	12880	PI 584607		aromatic	Iran	Landrace	NND	0.004	0.976	0.007	0.005	0.001	0.003	0.002	0.001	0.001
A05	JC1*	RA4917	9091			aromatic	India	Landrace		0.005	0.963	0.014	0.006	0.001	0.004	0.003	0.001	0.002
A01	ARC-13829*a	RA4947	42469			aromatic	India (N. Kakhimpur)	Landrace	NND	0.005	0.774	0.176	0.015	0.002	0.011	0.009	0.003	0.006
A06	Pankhari-203*	RA4888	5999			aromatic	India	Landrace		0.009	0.763	0.168	0.044	0.001	0.004	0.004	0.004	0.002
A02	Basmati-217*	RA4993	53637			aromatic	India (Punjab)	Landrace		0.006	0.701	0.055	0.22	0.001	0.003	0.007	0.002	0.003
A07	BJ-1*	RA5345	45195			aus	India	Elite	NDD	0.004	0.003	0.721	0.133	0.002	0.129	0.004	0.002	0.003
A12	Phudugey*	RA4939	32399	PI 584566		aus	Bhutan	Landrace		0.006	0.005	0.639	0.323	0.002	0.004	0.003	0.002	0.016
A11	Kasalath*	RA5339			HO1195	aus	India	Landrace	DDN	0.005	0.005	0.652	0.32	0.001	0.004	0.003	0.002	0.008
A10	Jhona-349*	RA4979	6307			aus	India	Landrace	DNN	0.007	0.002	0.676	0.294	0.001	0.005	0.006	0.002	0.007
A08	Dhala_Shaitta*	RA5361		PI 180060		aus	Bangladesh	Elite	DNN	0.003	0.002	0.502	0.481	0.001	0.003	0.003	0.002	0.003
A09	Dv85*	RA5323	8839			aus	Bangladesh	Elite	DNN	0.006	0.035	0.861	0.075	0.001	0.009	0.004	0.002	0.007
2B03	Aus 196#		29016			aus	Bangledesh	Elite	DDN	0.008	0.005	0.561	0.408	0.002	0.005	0.004	0.002	0.004
C05	Pin Kaeo*	RA4883	5803			indica	Thailand	Elite		0.011	0.031	0.006	0.867	0.002	0.044	0.027	0.005	0.006
B07	Chhote_Dhan*	RA4978	58930			indica	Nepal	Landrace	DDN	0.002	0.003	0.092	0.888	0.002	0.004	0.004	0.002	0.003
B12	Kalukantha*	RA4983	7755			indica	Sri Lanka	Landrace		0.005	0.005	0.082	0.889	0.001	0.007	0.004	0.002	0.005
C07	Rathuwee*	RA4911	8952	PI 584605		indica	Sri Lanka	Landrace	NND	0.015	0.047	0.026	0.9	0.001	0.002	0.004	0.002	0.002
B03	Badkalamakati*	RA4991	45011			indica	India/Bangladesh	Landrace		0.002	0.002	0.01	0.928	0.001	0.046	0.005	0.003	0.003
2B02	Bei Khe#		22739			indica	Cambodia	Landrace	NDD	0.002	0.002	0.004	0.951	0.003	0.024	0.003	0.003	0.009
B05	Cere_Air*	RA4953	43369			indica	Indonesia (S. Sumatra)	Elite		0.001	0.002	0.034	0.952	0.001	0.003	0.003	0.002	0.002
B09	Guan-Yin-Tsan*	RA4968	51300	PI 584577		indica	China	Landrace		0.004	0.013	0.013	0.953	0.001	0.008	0.003	0.002	0.002
B10	Hsia-Chioh-Keh-Tu*	RA4898	8240			indica	Taiwan	Landrace		0.003	0.003	0.005	0.964	0.001	0.008	0.011	0.002	0.002
C08	Taducan*	RA5374		PI 280681		indica	Philippines	Landrace		0.003	0.004	0.005	0.967	0.001	0.011	0.005	0.003	0.003
C06	Popot-165*	RA4987	43545			indica	Indonesia (E. Kalimantan)	Landrace	DDN	0.002	0.003	0.009	0.967	0.001	0.005	0.005	0.007	0.002
C04	Pao-Tou-Hung*	RA4992	51400	PI 584578		indica	China	Landrace		0.012	0.007	0.003	0.969	0.001	0.002	0.003	0.002	0.002
C02	Lalaman*	RA4956	46202			indica	India	Landrace	NDD	0.003	0.003	0.013	0.969	0.001	0.002	0.004	0.002	0.003
C01	Khao Dawk Mali -105*	RA4878	27748			indica	Thailand	Landrace	DDN	0.002	0.008	0.004	0.975	0.001	0.002	0.002	0.002	0.002
B04	Binulawan*	RA4871	26872	PI 584554		indica	Philippines	Landrace		0.002	0.008	0.004	0.976	0.001	0.002	0.002	0.002	0.003
B08	Deegeowoogen*	RA5344		PI 279131		indica	Taiwan	Elite	DDN	0.007	0.003	0.003	0.977	0.001	0.002	0.003	0.002	0.002
C03	Mudgo*	RA5282	6663			indica	India	Landrace		0.003	0.002	0.003	0.978	0.002	0.003	0.003	0.003	0.003
B02	Ai-Chiao-Hong*	RA4967	51250	PI 584576		indica	China	Landrace	DDN	0.003	0.005	0.005	0.98	0.001	0.002	0.002	0.001	0.001
B06	Chau*	RA4974	56036			indica	Vietnam	Landrace	DDN	0.002	0.002	0.003	0.981	0.001	0.004	0.003	0.002	0.002
B11	Ir64	RA5133	66970			indica	IRRI	Landrace		0.002	0.002	0.003	0.982	0.002	0.003	0.002	0.002	0.002
B01	9311	RA5531				indica	China	Elite		0.002	0.002	0.004	0.984	0.001	0.002	0.002	0.001	0.002
E10	Dholi Boro**	RA4984	27513			indica	Bangladesh	Landrace	NND	0.002	0.002	0.003	0.985	0.001	0.002	0.002	0.001	0.002
H04	Oryza rufipogon	RA4784			W1955	Wild	China	Wild		0.02	0.012	0.003	0.012	0.001	0.002	0.945	0.001	0.003
H05	Oryza rufipogon	RA4785			W1956(-2)	Wild	China	Wild		0.004	0.005	0.006	0.106	0.001	0.005	0.867	0.002	0.004
H08	Oryza rufipogon	RA4792			W1963	Wild	China	Wild		0.04	0.091	0.007	0.011	0.001	0.004	0.84	0.002	0.003
H06	Oryza rufipogon	RA4786			W1957	Wild	China	Wild		0.017	0.01	0.012	0.15	0.002	0.012	0.792	0.002	0.004
G02	Oryza rufipogon	RA162	105404			Wild	China	Wild		0.007	0.01	0.006	0.17	0.001	0.01	0.785	0.003	0.008
H03	Oryza rufipogon	RA4783			W1953(-3)	Wild	China	Wild		0.013	0.009	0.003	0.255	0.001	0.005	0.708	0.002	0.003
H02	Oryza rufipogon	RA4782			W1952	Wild	China	Wild		0.15	0.013	0.018	0.133	0.001	0.004	0.677	0.002	0.002
H09	Oryza rufipogon	RA4794			W1965(-2)	Wild	China	Wild		0.005	0.004	0.01	0.349	0.002	0.044	0.58	0.002	0.003
H07	Oryza rufipogon	RA4790			W1961(-1)	Wild	China	Wild		0.027	0.013	0.013	0.37	0.002	0.007	0.565	0.002	0.002
2C07	Oryza rufipogon#		104624			Wild	China	Wild	NDD	0.006	0.011	0.003	0.02	0.002	0.553	0.399	0.003	0.004
2C04	Oryza rufipogon#		100916			Wild	China	Wild	DDN	0.003	0.003	0.008	0.004	0.001	0.004	0.003	0.002	0.973
G10	Oryza rufipogon	RA4815			R2(a)	Wild	Nepal	Wild		0.003	0.003	0.003	0.003	0.002	0.976	0.005	0.003	0.004
G07	Oryza rufipogon	RA4823			R10(a)	Wild	Nepal	Wild		0.003	0.003	0.005	0.003	0.002	0.975	0.005	0.002	0.003
G09	Oryza rufipogon	RA4828			R15(b)	Wild	Nepal	Wild		0.006	0.003	0.005	0.004	0.002	0.965	0.008	0.003	0.005
G06	Oryza rufipogon	RA4814			R1	Wild	Nepal	Wild		0.012	0.031	0.003	0.004	0.002	0.933	0.01	0.002	0.004
H01	Oryza rufipogon	RA4820			R7(b)	Wild	Nepal	Wild		0.003	0.008	0.005	0.005	0.002	0.93	0.023	0.003	0.02
G11	Oryza rufipogon	RA4816			R3(a)	Wild	Nepal	Wild		0.024	0.008	0.031	0.027	0.002	0.896	0.003	0.002	0.007
G12	Oryza rufipogon	RA4826			R13	Wild	Nepal	Wild		0.097	0.068	0.029	0.008	0.002	0.774	0.015	0.003	0.003
G08	Oryza rufipogon	RA4825			R12(c)	Wild	Nepal	Wild		0.166	0.112	0.004	0.004	0.002	0.627	0.08	0.003	0.003
2D07	Oryza rufipogon#		106103			Wild	India	Wild	NDD	0.004	0.004	0.005	0.003	0.001	0.966	0.011	0.002	0.003
2D09	Oryza rufipogon#		106134			Wild	India	Wild	DDN	0.003	0.003	0.016	0.011	0.002	0.948	0.01	0.004	0.004
G04	Oryza rufipogon	RA2762	106144			Wild	India	Wild		0.003	0.002	0.016	0.024	0.001	0.942	0.005	0.002	0.003
2C05	Oryza rufipogon#		104501			Wild	India	Wild	DDD	0.007	0.002	0.024	0.047	0.002	0.89	0.015	0.006	0.006
2D08	Oryza rufipogon#		106122			Wild	India	Wild	DDN	0.003	0.003	0.008	0.347	0.002	0.627	0.005	0.002	0.003
2D06	Oryza rufipogon#		106086			Wild	India	Wild	DDN	0.006	0.008	0.006	0.863	0.001	0.105	0.004	0.004	0.003
2D02	Oryza rufipogon#		105711			Wild	India	Wild	NDD	0.002	0.002	0.003	0.006	0.001	0.004	0.002	0.001	0.978
2C06	Oryza rufipogon#		104599			Wild	Sri Lanka	Wild	DDN	0.003	0.003	0.004	0.296	0.002	0.007	0.004	0.002	0.68
2D05	Oryza rufipogon#		105888			Wild	Bangladesh	Wild	NDD	0.008	0.007	0.008	0.049	0.002	0.676	0.243	0.004	0.004
2C11	Oryza rufipogon#		105388			Wild	Thailand	Wild	DDN	0.002	0.002	0.003	0.004	0.002	0.979	0.003	0.002	0.003
2C08	Oryza rufipogon#		104714			Wild	Thailand	Wild	NND	0.001	0.002	0.003	0.013	0.001	0.972	0.002	0.002	0.003
2C10	Oryza rufipogon#		104871			Wild	Thailand	Wild	NDD	0.002	0.004	0.035	0.224	0.001	0.722	0.004	0.003	0.005
2C03	Oryza rufipogon#		100904			Wild	Thailand	Wild	DDN	0.002	0.01	0.005	0.273	0.002	0.682	0.008	0.002	0.016
2D04	Oryza rufipogon#		105855			Wild	Thailand	Wild	DDN	0.002	0.002	0.005	0.505	0.002	0.474	0.005	0.002	0.003
2C09	Oryza rufipogon#		104833			Wild	Thailand	Wild	NDD	0.003	0.003	0.209	0.744	0.002	0.026	0.008	0.002	0.003
2C01	Oryza rufipogon#		81990			Wild	Myanmar	Wild	DDN	0.002	0.002	0.002	0.003	0.004	0.975	0.003	0.005	0.004
2E02	Oryza rufipogon#		106346			Wild	Myanmar	Wild	NDD	0.003	0.002	0.005	0.161	0.002	0.814	0.005	0.003	0.006
2E04	Oryza rufipogon#		106518			Wild	Vietnam	Wild	DDN	0.008	0.01	0.005	0.114	0.001	0.842	0.008	0.002	0.009
2D12	Oryza rufipogon#		106169			Wild	Vietnam	Wild	NDD	0.046	0.019	0.01	0.256	0.003	0.362	0.28	0.007	0.018
2D11	Oryza rufipogon#		106168			Wild	Vietnam	Wild	NDD	0.007	0.004	0.003	0.546	0.002	0.012	0.043	0.003	0.382
2D03	Oryza rufipogon#		105720			Wild	Cambodia	Wild	DDN	0.002	0.002	0.003	0.117	0.002	0.86	0.006	0.003	0.004
2E01	Oryza rufipogon#		106321			Wild	Cambodia	Wild	DDN	0.002	0.003	0.006	0.446	0.002	0.533	0.003	0.002	0.004
2D10	Oryza rufipogon#		106150			Wild	Laos	Wild	DDN	0.002	0.002	0.003	0.003	0.002	0.981	0.002	0.003	0.003
G05	Oryza rufipogon	RA171	106163			Wild	Laos	Wild	DDN	0.006	0.005	0.004	0.379	0.002	0.586	0.01	0.003	0.005
2D01	Oryza rufipogon#		105568			Wild	Philippines	Wild	DDN	0.003	0.004	0.003	0.005	0.001	0.004	0.002	0.002	0.976
2C02	Oryza rufipogon#		100588			Wild	Taiwan	Wild	NND	0.766	0.005	0.012	0.022	0.002	0.165	0.018	0.003	0.008
2E03	Oryza rufipogon#		106453			Wild	Indonesia	Wild	DDN	0.002	0.002	0.003	0.006	0.001	0.98	0.002	0.002	0.002
2E05	Oryza rufipogon#		106523			Wild	Papau_New_Guinea	Wild	NDD	0.002	0.002	0.002	0.007	0.002	0.959	0.006	0.012	0.007
H12	Oryza rufipogon	RA2662	106262			Wild	Papua New Guinea	Wild		0.002	0.002	0.002	0.024	0.002	0.944	0.007	0.005	0.013
2F01	Oryza nivara#		86662			Wild	Thailand	Wild	DDN	0.002	0.01	0.004	0.972	0.001	0.003	0.003	0.002	0.004
2F02	Oryza nivara#		103821		W1721/ W15	Wild	China	Wild	DDD	0.132	0.04	0.007	0.36	0.002	0.005	0.446	0.004	0.004
G01	Oryza nivara	RA154	105706			Wild	Nepal	Wild		0.003	0.003	0.003	0.006	0.004	0.013	0.008	0.002	0.959
2F09	Oryza glumaepatula#		105561			Wild	Colombia	Wild	NDD	0.002	0.002	0.001	0.002	0.007	0.003	0.002	0.004	0.976
2F10	Oryza glumaepatula#		105670			Wild	Brazil	Wild	NDD	0.002	0.002	0.002	0.002	0.006	0.003	0.002	0.004	0.977
2F03	Oryza barthii#		101226			Wild	Mali	Wild	NDD	0.002	0.002	0.001	0.002	0.986	0.002	0.002	0.002	0.002
2F04	Oryza barthii#		104081			Wild	Nigeria	Wild	NDD	0.001	0.001	0.001	0.001	0.99	0.001	0.001	0.001	0.001
H10	Oryza barthii	RA2740	104119			Wild	Chad	Wild		0.002	0.001	0.001	0.001	0.987	0.002	0.002	0.002	0.002
2F05	Oryza glaberrima#		86779			African	Liberia	African	NDD	0.001	0.001	0.001	0.001	0.991	0.001	0.001	0.001	0.001
2F06	Oryza glaberrima#		100983			African	Nigeria	African	NDD	0.001	0.001	0.001	0.001	0.991	0.001	0.001	0.001	0.001
2F07	Oryza glaberrima#		101855			African	Burkina_Faso	African	NDD	0.001	0.001	0.001	0.001	0.991	0.001	0.001	0.001	0.001
2F08	Oryza glaberrima#		102410			African	Mali	African	NDD	0.001	0.001	0.001	0.001	0.99	0.001	0.001	0.001	0.001
2F11	Oryza meridionalis#		93261			Wild	Indonesia	Wild	NDD	0.002	0.002	0.001	0.002	0.002	0.002	0.002	0.985	0.003
H11	Oryza meridionalis	RA2661	101148			Wild	Australia	Wild		0.002	0.001	0.001	0.002	0.002	0.003	0.002	0.984	0.003
a * indicates same accession used in Garris et al. (2005); ** indicates corrected subpopulation identity compared to Garris et al. (2005);
b # Indicates new accessions sequenced for 48 STS
c RA#: Rice Accession numbers from the McCouch Lab, Cornell University, Ithaca, NY
d IRGC#: International Rice Germplasm Collection (IRRI, Philippines)
e GRIN: Germplasm Resources Information Network; PI: Plant Introduction; Clr: Cereal Investigation; HO# and W#: Rice Germplasm Collection in Mishima, Japan; R#: collected by Dr. Hee Jong Koh, Soeul National University, Seoul, Korea
f Cytotype based on two mitochondrial and one chloroplast marker. Only accessions for which DNA was available are shown.
gProportion of individual’s genome with ancestry in weedy population listed in column.
