# Supplementary material for: Genomic patterns of nucleotide diversity in divergent populations of U.S. weedy rice
Source: BMC Evol Biol. 2010 Jun 15;10:180. doi: 10.1186/1471-2148-10-180 (PMC2898691; doi:10.1186/1471-2148-10-180)
Supplement: Additional file 3 — Supplementary Table 3. Information on STS fragments, primers, and diversity data. [file 1471-2148-10-180-S3.XLS]

## Sheet: STS_Data
Supplementary Table 3: Information on STS fragments, primers, and diversity data
STS	Chromomsome	Standard	Forward	Reverse	2008 Frag. start (chromosome)	2008 Frag. stop (chromosome)	2008_tigr_LOC	2008 Gramene description
sts_004	8	TTATATAGGTATGTAGCAAAAAGAAGCAAAAAATAATAGACTACTTTTATCACTTATGTGTTAATGTAAATTCTATTTAATAAAATGGCATGTTTTTTGTTTTTGGAAAACATGCGAATCTCTTGTTGTTTAAACAGTTGTGAAGTCTTATCAGTACACATCTTTGACAAGCGTGATGCTCTTGGATTGCTGGTCAATTCCTTGTGTGATTATTCTTACATGGATATTTTTGAAGACCAAGTATGGGCTCAGGAAGTTCATCGGTGTTGGAGTTTGCGTGGCTGGACTTATATTAGTAGTATTTTCAGATGTCCATGCCTCTGATCGAGCTAGTAAGGACATAACTTCTCATGATGCAATTTGTACTAGTTACAGCAATATATACTTTTTATGTTTTTC…	CTTGGGATTATTGACGTGGAAGC	CAAATCTCCCTTCAAAGGGTTGG	26897147	26897610	LOC_Os08g42720	solute carrier family 35, member F1, putative, expressed
sts_005	1	TCCTCAGTTCCTCCAAGTCCTCCTTACAGAGTAACTGGCATGTATGGAACACCTAGATATCCTGCAGAGAAATCGGTGCTATTGAAAAAGAATAATGTGATTCATCGGCAAGGCGTCGGTCGATCCGAAGGCGACGCAAACATGAACCACACCGGCAAAGGAACTGTGGATAAGTGGCTTCAAATGCTCATGGAGGATCAGCAGCAGCAAGAAGATCCTGCAGCAGCATATCATTCTTCTGAAGATCACAACACTGCTGATGAAATCGCTTCAGACGAGCACCAAATGCAAAGCAGAATTGATGATGAGAGCTGCAGGAATGAGATCACCGAATGCTCCGATGAGATCGTCGAGGTCGGTGGCGATGGTGCTACTGAGCAGCAGGACAGGTGCAGGAAC…	CTTGGGATTATTGACGTGGAAGC	CAAATCTCCCTTCAAAGGGTTGG	3934551	3935714	LOC_Os01g0176400	signal transducer, putative
sts_007	10	AAAGATTTTCTGTCAGTTCCTGTGGCAGAAATGACTCATCTTTGGCCTTACAAAAATCAGGTGACAACCATGTTGCCTGCCAATCAGGACAACCACCTCTGGCTGTGCATACTGAGCTCCAACATGACACTTCTATTGTAATATCCAGTGGTGAAGAGAAGGTCCTTTTTGACCTTAATGTGCCAGCTGAAAGCATTGACATGGAATCAACAATAACCAGTAATAGTTTTAGAGATAAGCTAGTGAAAAATGATGGAAGTGAAGAAACAGTAACCGATCATTCTTTCTCCAAGAGAAACGGTGTGCATGCTGAAACTTCTATAGAAGAACGAACTGTTGGAGAACATCATATATCAGTCAGCAAGGATGGAAACACCACATTTTTCCAAGAATCAATAA…	GCAGTCAATATTTCTTGCCACAGC	AAGGTCTCTTGAGGACTTGATGC	21405850	21406370	LOC_Os10g40580	expressed protein
sts_011	5	GACTTCAGTTTATCACCTTTGCTAGCAGCACAATCAATGACAAAATATAACTCAGCTGCACCAACTACTACTGGACCAGCAATCTCCATGCAAGAGGTAATTTAACTACGCTGGTTCACTTTCTCATGGTGTTTTCTCTGGATTCATATTTCATAGAAGTATAACTTTAGGAAGAAAAAGGCTCCACATCCTTTCTTTATTTGAAAGATGAATTTACAAGGGTGTGATGGTGTTGGAATTTTTTATTTTGTGTGCATATACAGTTAATCATTCAGCAACAAGTAATCTCTAGTTCTCTAATTTTCTTCACACACATGTACATATTTGTTTCAGACTCTGAAGCCAGGAGTTTTCTCCAACGCTCAATCTACCCAAAATCTTCCAAGTACTAGTATAGCA…	GGTCAAACATTGCACCTCTTCG	ACTCGAGTATGCTTGCTGGAAGG	28142592	28143120	LOC_Os05g49180	expressed protein
sts_012	9	AAAGGTTTCAAGTACAAAAGTCGAAGAGCTCCAAGTAGATGTGGCGTCTATGGATGTTGAAATCTCTGCGTTAATGAAGCTATTTAGAAAAATAACAGAAAACGACCGAGCCCCTTACTCGAGGGAGAGAGCCGATGATTCATCTTTGGAATGTGAACCGGTTCAACTTGACGTAAGCTCATTTTTTCCTTGTTATAGTTTCCTTTCGCTCTTCAACCCAAAGTACGTCATGTAGTTTTACCACCTCTTTGATGAGCGATTGTTTTTCCTCAATACAATTGGCTAAACGTCCTACTTGATATGGGCAGGATATGGTTGGTGACATCGACATGGAGAAGATGGAGCAGGAAATGTCTGCATACGCTACAGCTCTCGCTGCCGCGAAAGACAATCCTACTGA	GCTGCACTGGAGAAGTTAGAGTGG	TCTGTTACTGCCTTCAAGAACTCG	18238614	18239013	LOC_Os09g29970	TMV-MP30 binding protein 2C, putative, expressed
sts_021	4	TGGTTCCAGTCACTATGACATTGAGGTGGCACCCCGCCGGTTGGAAAGCTTGATAATTTCTAGCGGTGAGGTCATCTACTCACTTGAGTTCTCATACATTGACCACAGTGGGCAGCAGCACACATCAGGCACATGGGGCGGCTATGGCCCAAATAAAGGGAACAAACGTACTAAGGTGACTATGAATCTTATTATTCAATTCTTGCATTTTTCTTTTAGATAAAATGATTGGTATACATTCATTATCTCTGCACACAACTAGTGAAATTTATAATAGGTTTACTAGTAGTATTATGTTATTTTGAAACTTTTCTTGCAGATTCAGCTTGGTCTTATAGAGTATGTAACGGAAGTTTCTGGGACAATCGGACCATTTGATAGGGCACCCGCTGGTGTTAT…	GTAGCCAAGATTGGGCTGTGG	GATACCAAAAGCGTCCACGTACC	17749229	17749747	LOC_Os04g30040	jacalin-like lectin domain containing protein, expressed
sts_023	3	GAGCAACTCAGGGTATAGATAATCTGAAAACAAACCACTTGAATCCCATG ATGAAAACCATTTCACACTTCGAGTTTACTGATGATCTGTTCACTTCTGC AGAAAGAACATTTTGATATCAGGAAAGGTAAAGCGCCCGAAGATGCCATC GACTGGAATGATTTCAAGTCCATGACCTTCACTCGAGCTGTAAGTTTGAT GATGATAAACTCAGAAAGCAGCCACAGTAACAGTGTAGTCTGATCATGAT GAACTCATGGGCACTTTTACTATGCAGGTTATCTTCGAGACATTAAGATT AGCTACAGTTGTGAATGGGCTGCTGAGGAAAACTACCCAAGATGTTGAAA TGAATGGTGAGATATGCATGATATATACGCTGCTGCAATTAG…	TACCTGTCAGACCATCCCAAAGC	GGATTGAATGTCATGGGATCAGG	22495796	22496299	LOC_Os03g40540	cytochrome P450 85A1, putative, expressed
sts_024	6	TTCTTTTATAAGGTAATTCTAATTTTGTCCTGAAATGCATTAATTATTTACTCTACTTGTATTGCTAGCTAGCTAGCTAACAACATCATCGTGCTCTTCTTGTTAGCTTTTCTCAAATGGCATGAAAGAATCTGATCAGAGGCATGCTACTCTTAGAATAACTGCTTCAGGTAATTCTGTAGTTCATTGTTCATTGTTTGTTTCTGTTTGACAAAAACTATAATTTCTGCACTATCCTATGACTGTCTGTAACGTTTTTCTTTATATTGCTGATATGATCAGTTTTGGTGGAACTTAAAGCTTATATCGATCTGATATTTAATAGTCCTGAATATTTATTCAAATTGATATTCTAGAATTCAATGTTGTGCATTTTCCTATATCATCTCTCAAGAATTA…	CTGCAATTCTAGCTGCGGAAAGC	AAAGCTCCATGAGGGCATTTTCC	18081487	18081969	LOC_Os06g31100	GAMYB-binding protein, putative, expressed
sts_025		TTCATTGGAGGACTTGTACATGGGCGGCTCACTAAAGGTAACCAAGTTTGACTAGCTGAGGAATGAGGACAAGAAAGATGTAGTGTAGATAAGTTATATAAATTACATAAACAATATGTAAATCAAGTGATTACATTACCTTGCCGCTCTATTCAGTAGCATGCTTGAGTGTCCGTGAAGGCTGCACTGACATGGAAATTACCGCTCCAAATTTACTTTGTTATTTTTGTTTATATGATAGGTTTGGCGGGAGAAAAACGTCATAAAGCCAGCACCAGGAAAGAGGCGATGCAATTGCAGAAACGAAGTTTACCATAGACAAATTGGTCCAGGAATGTATCAACAAATGACCGAGCAGGTATTGATTGCCCCTTGCTGTGTTATTCCACAGTTTGGCAT…	GATGTGATCGTTGAACTGGATGC	TCGCACATACTTCACATTTGCAC	3283238	3283730	LOC_Os05g06440	dnaJ homolog subfamily B member 11 precursor, putative, expressed
sts_031	6	ATTGCCCAGCCAAAGGTTAGAACTTGTTTATCAGTTTGCATTTTGTTTGGTATCAACTGTCATTATTAGTGGAAAATATTCACCTTTGATTTTTGCAGGGTGTCCTTCTTTACGGGCCTCCGGGTACAGGAAAAACGCTACTAGCTCGGGCAGTTGCTCATCACACCGACTGTACCTTTATTAGGGTGTCAGGTTCCGAGTTGGTTCAGAAGTATATTGGAGAGGGTTCCAGAATGGTTCGTGAACTATTTGTGATGGCCAGGTAAACATTTTCTGTTGATGATACATTGAAATTTACCATATATTCAATGGGATCTGAAAATCCTTCATTGGGAAGGATGCTTGCATTGCTTTACACTATTCAGTAGGCTGACGTCTTTGGTTTGAATTTTGACAGAG…	TCCTGAGCTGTTTGAAAGTCTTGG	GTGCGTTGAACCTCACTATCACC	23685602	23686077	LOC_Os06g39870	26S protease regulatory subunit 8, putative, expressed
sts_035	5	AGAAGACCAAGGATGGCAAGCCCTTCGTCGATGTCCTCAAGGAGGGTGGTGTCCTCCCGGGCATCAAGGTGGACAAGGGCACAATCGAGGTTGCCGGCACCGAGAAGGAGACCACCACCCAGGGCCATGATGACCTTGGCAAGAGATGCGCCAAGTACTACGAGGCTGGTGCCCGCTTCGCCAAGTGGCGCGCCGTCCTCAAGATCGGCCCCAACGAGCCGTCGCAGCTCGCCATTGATCTGAATGCGCAGGGCCTCGCTCGCTACGCCATCATCTGCCAGGAGAACGGGCTGGTGCCGATCGTCGAGCCCGAGATCCTTGTTGATGGCCCTCACGACATCGACCGCTGCGCCTACGTCTCGGAGGTGGTCCTCGCTGCGTGCTACAAGGCCCTCAACG…	CCTCTTCGAGGAGACCCTGTACC	GACGGTGTACTCAGCGATGACC	19524758	19525238	LOC_Os05g33380	fructose-bisphosphate aldolase cytoplasmic isozyme, putative, expressed
sts_036	10	GGCCCCCACCGACAACCTCACCGTCCTCCGCCAAAAGTTCGCCGCCCTCAACCTCAACGACGTCGACCTCGTCGCCCTCTCAGGTACTCGTATCACTTCTCCGGCGAACTCAATTTCAGTTCTGCCGTCATGCCCGCCGGAGCTGACGACGACGACAATAATGCGAAATGCAGGTGGGCACACGTTCGGGAGGGTGCAGTGCCAGTTCGTGACGGACAGGCTGTACAACTTCAGCAACACGGGGAGGCCGGACCCCACCATGGACGCCGCCTACCGGAGCTTCCTGTCGCAGCGGTGCCCGCCCAACGGGCCGCCGGCGGCGCTCAACGACCTGGACCCGACGACGCCGGACACCTTCGACAACCACTACTACACCAACATCGAGGTCAACCGCGGCTT…	GACTTCAATGGCTCCCTCAACC	CAGGGAAGGGTCAGTGACAGG	640207	640743	LOC_Os10g02040	peroxidase 54 precursor, putative, expressed
sts_040	4	AAGAACTAATGGAGAAGGTGTGCCCTTGATTCAACCTTTATATTAGACTAGTTCTATGATATGCTTGCTTTATTGTCTATTTATGGATGATGAGTGTACTTTAGCCGGCATTAGTTAATGGATATCTTGTGATAACAGGAAATCTTGTTATGACAATCAACTGCTGATGGTGATATTGGTATCCTGTGGTATACATCTTTAGATTGCTAGCCACATTGTGATTATGATCTAAATTAGAAAATTTGCTGCACAAAGTAGAATGATGATTTTGGACATAGTAATTTGTTAATTCTTTGCACCAATACATCCATTGTTGATATGATGATATCTACTTCTGTTTCAGGAATGATTTGATGCCTTTGTATTTAGTGGCAAAGCTACCAACCACATGATTTAACT…	GCAGTGGATTTTCCAGCTCTCC	CACGACTACATCAGGGTTGAATGG	26157941	26158421	LOC_Os04g44560	expressed protein
sts_041	5	AGATGACAGCCGCGGCGACTTCTCCTTCCACACCAACTCCGACGCCATGGCCGCGCAACCGGCCTCTTTCCCTTCCTTCAAGGTACGTACAAATGCTTCAGCTCATCTAGCTCAACCCAAGCTGAATAAACTGTTGACAGTCTAGCTCACCTTGGTTCATGTACGCTTGTGCTGGAGCAGGAGCAAGAGCAGCAAGTGGTCGAGTCGAGCAAGAACGGCGCCGCCGCCGCGTCGAGCAACAAGAGCGGCGGCGGCGGGAACAACAAGCTGGAGGACGGGTACAACTGGAGGAAGTACGGGCAGAAGCAGGTGAAGGGGAGCGAGAACCCGAGGAGCTACTACAAGTGCACCTACAACGGCTGCTCCATGAAGAAGAAGGTGGAGCGCTCGCTCGCCGAC…	CCGATCTCATCGCTTCTCAGC	AACGTGACGGAGGAGTTCTCG	16072745	16073298	LOC_Os05g27730	Superfamily of rice TFs having WRKY and zinc finger domains, expressed
sts_046	2	TCGGAGCAAGGGGCGGCGAGGTTCGCGGCGATCCACAAGGTGTTCGGCGCCAGCAACGCCTCCAAGCTCCTCTCCCACCTCCCCGTCGCCGACCGCTGCGAGGCCGTCGTCACCATCACCTACGAGGCCCAGGCCAGGCTCCGCGACCCCGTCTATGGCTGCGTCGCCCAAATCTTCGCCCTCCAGCAGCAGGTACTATTTCATTTCATGGATGAGAATGAGATGATCTCGTCGCTGCTCGATCGATCGATCGATCGCCTCTCGGATTTGTGACTGATTCGATCGATGCTACATACAGGTCGCGATCCTGCAAGCGCAGCTGATGCAGGCGAGGGCGCAGCTGGCGTGCGGCATCCAGAGCAGCTCGCACTCTCCGGTGAGCTGGCCGGACAGCGGCAG…	GTGTTCGCGCCCTACTTCAGC	GGCGACGTCGTCCTTGAAGC	35221998	35222503	LOC_Os02g57490	LOB domain protein 16, putative, expressed
sts_047	1	GACGCCGGGCTGTACATGATCCTGCGCATTGGGCCGTTCGTCGCCGCAGAATGGACCTTCGGGTTTGCCTCTTCGTTATACTGATGCAGTGTCACGATTGGTTGTAGTTGTGCAGAATTATGGTGATTCGATTTCTCTGGGTTGATGGGTTTATCCGTTTATGTGTGCGTGGATGTACAGGGGCGTGCCGGTGTGGCTGCATTACGCGCCCGGGACGGTGTTCCGGACGAACAATGAGCCGTTCAAGGTGTGGCGGGCTTGTGAATTTCGTGGCGTTTTATTTGGGGAGTTTGCAAGTTTGGTGATGGTTATACTGACATTTACTTACGCAGTCTCACATGAAGAGATTCACGACGTACATTGTGGATATGATGAAGAAAGAACAATTCTTCGCTTCGC…	GATTCGCGAAGATCGTCAAGG	CCGTACGCTTGTTCCATATCTCC	38322149	38322667	LOC_Os01g65460	beta-galactosidase precursor, putative, expressed
sts_051	1	CCTTTCTTGACAGATGCTTTGACAAAGTTTCAGGTAAAGCTTTCCATGAACAAAAATACAATCTGTTTATGGTTTCATTGATCAGAGGTAATGGAAATGTTCTACAAATATTGTTACACACTATTGACCTGGGGTCAGGGGATATTTTACCATCTCCTTTATGGAGGACAACCGAACCTTACAATAAACAAAGAAAAGTGTAACTGAAGAAGTTCATTTGTTTTACAATGTATTCTTCCATCATCTCAATTGAAATATGCTATGCTTGTTCTTGGATGAAAAGAGAAATGTCCATTAGCCATATGATAAGTTATTTGCTGCTTTTGGTTGGTGTCTGAACATATTATATGCTTTCGACTTATTAAGACAACTGCTTTTGTTTGTGATTTTCTTCTTGTC…	ACAGATGCTGCCCAACAGTGG	TTGTTTCATCCAAGTCCCTCTGG	37843462	37843982	LOC_Os01g64650	VAMP-like protein YKT62, putative, expressed
sts_052	12	AGTACGACGCAACGGCCGCACCACAAGGTGCAGACTACCACAAGTGCAGAGAAGAAGTAGTGAAGTTACTGAAGGTGAATGCGCCCTGCGAAACCAAGAACTGCAGCTTCAATGGCGTCTGGAACGGTGGTGGCGGAGCAGGGCAGGATGACCTCTACGTTGCGTCCGCCTTCTACTACATAGCCTCCCATGTACGTCGTGATTACTTAATTAATTAGCCAACTAAATTATTTAACTTCTCAGGCATGCTTCAGACTGGCTACTAGCTAACTAGTTATGTAAATATATACCCCTAAATATGTGCATTTAATTGTTTGTGTAATTATGTTACATATACAAATTAATACTTTTACCTGATAATTTTATCTCCAATGCATACATTTTGATCGGACCGGGATA…	AACTTCACCTACAACGGCAAGC	CATAAGTAGGCATGATCACGAACG	1108339	1108854	LOC_Os12g02980
sts_059	7	TACAGTGAATTTGATCCATTACACCTCTCCTCTGACCTCTGCAGATTCAACCTCTGGTCATACTGAGCTATCTTTGCCAGAGGAAATTAATTCACATGGTGGCATATCAGCTTCTAGTGGTGAGACATGCTTGGATCCTGAACATTTATTGGATGTAAATGTGCTTCATTACCAGCTTTATGTTCAGAAAATTTTGTCCGAAAGTTTAGCTTCTACTAGTTTTTAGTTTCTCATTCTTTTCCATATTGTCATGTCATAATTTTTGTAGGCTGTTCCCTTCTCTACATGTCTTACTAATTTTATCTTGGATTGTTCATTACGCAGAGACTGGCAATCATGATTCCAGCCTGGAGGAGTTTTGGGCTAATCTTTTAGAGTCATCTATAAAAAACGACCCAA…	GAACCTGAAGTTGCAGATGTTCC	AATCTGCTGACTGGACACAAAGG	18208121	18208621	LOC_Os07g30774	calmodulin-binding transcription activator 5, putative, expressed
sts_060	4	TCAAGAGTTCAAAGGTTGTAATGATCGTAGCAGATATACTCCCCATTTAACATCTCGTATTTTCTTGTCTCCGGGTGATGGAAATTTCACAAATTGTGGATCAATAATCCTGCCTGCTGTTGGATTTCAGTCCAAATCAAATGGACAGAGATGTTCGGAAGGGTGAATTATGCAGAAAATAACTAATAGTACTCATCATCTTGGTTTTTTACTTTTAGAATCTGTCGACCAGGATAATTTCAAAGTAAAAGTAGATGGCAGCAGTTTGAAGGTGGACGTGCCAGGGACTGTCGACGTCGGGAAGCTCTATGAGCGCCTCAAGAAAATGTCATCCAGTGTCAAGATTGAATCAGTTGTGCCGGTATGTGCTAAATGCAGAGATTTTAATTAATTGCAAGA…	CGTAGAGGTCAAGAGCGTACTTCG	TTGCTTTGACTCGACAGCTTCC	2877822	2878329	LOC_Os04g05650	expressed protein
sts_061	3	AAAAGTGTGATGGATTTCTTCTGCCTAATGCAGGTTGGTTAACATCACGAAGGAAAAATACTAACTGAAGAGATGTAATAGATTGGATTATTCAAACATAATGTCAGCTGCAGCTTTAATACTGTTTCAGTTATCATTGATCTTACATTTTTATCTGGATTTACATCTGTAGGAAACAAAGGTTATACATGCCAGAAATGTAGCACTTCTAGAGATGGGGAAGAGTTACAAAAGATGGCTAGCGATGTACTACTATTATCTGACAAAGTCTCTTCCTTAGTTTCATCTGGAAGTATCCTTTTTCACTATTACTAGATGCTATCTGAGGCAAATGTATATAATTATTGCATCATATTTTTTTGTGATTTTGTAAAATGCTACCTTAACTTTGGGCAGTAG…	TGAGGGATACAGATGCAATGACC	AGAGTGTTTCCCGTGTGTGAAGC	28258557	28259025	LOC_Os03g49730	histone-lysine N-methyltransferase ASHR1, putative, expressed
sts_063	8	TGGTATTTCATCTACTTTATCTGCCTACGAAACTCTGTTGCTCAGAGGATATGATGTGGGCTCAGTTATTTTGGAAGATCGTGGCTTGTCGAATGACAGATTCCTGCTCTCATACTTGAGAAAGAGGTGATTAATGCCTTTCTGTTCTTTGTCAAATCACTCTGAAAGTGTGCAGGAGCATAGAAGCATCTCTTTTATTTTAATTATATTATCCTGTTAATAATAATTATTTCAGTCTTTCATTTGGATATATGATAAACCTACTGCAACTTGCTTGTATTGTTTCTGTATTTCAATGTATGACTGATTTGTGCTATTTCTGTTATTTAGGGTACCTGTGCATGTCCTGCCACCAATTCCTGAGGATCCCAAAGACGACCTAACTGATTGGTTTTCTGA…	TCTTGTTGGAGATGGTCGTCTAGG	GGTACAAGATCATGCTGAGTGAAAGG	8879817	8880321	LOC_Os08g14770	BIO1, putative, expressed
sts_065	1	TCTTTAAACATGCTTGCGCCAACTGCAAGCCAGCTTTTGCACACCATGAATTGTATATATGCTGTGAAAGGGTAGTCCTCAATAGGTAAACTGGATGCTATAGACCCATCCAAAACATTTTCCCCCTTCCATTAGGATATTATCCTGGAAAAAACAAGTAGTGCTCGGTCCGAATTAGAAAAAGCAGAGATAACGATCATTCAATATGCTTGTCAGTGCTTCTTGTGCTCTACTTTTGCAGAAAGTTCATGTCCAGATACATTTAGTTTTGTTGATACATCTATTTTTGCTCTCCATAGCTTGCTGTGTAGACTTGTGTATGAGGTAAGACTTGGGTTTTTACCCCTTCTATTCTGTTTATAATGCCTATCCAGAATTTATAAATCTGTGTAATCCTTT…	GTTTGTGCGAAAGCTTCAATGC	CTAGAAGGGCTTGTTCCATCTGC	21497014	21497442	LOC_Os01g37832	thioredoxin family Trp26, putative, expressed
sts_066	7	CGAGGATGCTTCTAAAGCTGGTACGCATTCTTCTGCATAATCCAGAAAAGCCTCCTCACTTCAATTTTTTAGCAATGTCTATAACACGGGATGTGAAAAAATAGCATTTTCGATGAATTATCAAATATCAAAATTCATATTTAAAAGCATTAAGGTAGAGAACTTATTCCATTTTTCGTTGCCAAGAATAGAATTGTTATTAATTTGACTGTCTGCAAATGCATTTAGAAAGCAGTAAATAAATTTATTTTTGTCTGTTATTCTATTCAAACTTTATACCTTGCTGCACTGTACACTAGTACATCATCTTTGATTTTAGCGTGTCTTTGTTTTTTCTCTTCGAGATTATTGGAGCTTACAAGATTGCTTTGTCTCTGCTTTACAGAGCATAAGTCTGGT…	GTTTCCAATGGAGAGGCAAATGG	AAGAGTGCTTCCTCGATGATTTCC	15205438	15205959	LOC_Os07g26440	CIP7, putative, expressed
sts_068	4	GCCACGCGGACGGGGCTCAGGCCGTCGTCGTCGCGCGGCAACCGCGCCCCGACGTCGTTCCGGTACGCCAACGTCAGCACCGGCGATCTCCCGGCGAGCGTCGACTGGCGCGGCAAGGGCGCCGTCAACCCCGTCAAGGACCAAGGCGATTGCGGTAAGCGTGCGTGGTGTTCGTCCCATTTTGCGTGAGGTGGCGTTCGCCGCCATGGCGAGCTGAGAGCGTTGTGCTGCGTCGTGCGTGCGTGTGCAGGGTGTTGCTGGGCGTTCTCGGCGGTGGCGGCCATGGAGGGAGCCGTGAAGCTGGCCACGGGGAAGCTGGTGTCGCTGTCGGAGCAGCAGCTGGTGTCGTGCGACGTCAAGGGCGAGGACCAGGGCTGCGAGGGCGGGCTCATGGACGAC…	CTCACCAACGCCGAGTTCAGG	ACGTCCTCGTACCCCTTGATGG	7230607	7231089	LOC_Os04g13140	vignain precursor, putative, expressed
sts_070	10	AAAAACAGAAGTGTGGTTACATTTGGTGAGCTTAAGGGACTGAAAAGATACAGCTCAGTGTTCAAGGATACTGAAATTAACGACTTAATGGAAGCAGTAAGTGGTCACTGTTATTGCAAAATACGATGCAAAATGTACTGTAGCACACTTAAACCATATACATGGTATCTGTAGTATATAGACTGGATATTGTTTGTCAACCTTTTGATCATGCTGCTTTTCAGAATTCTGTATTGTTTTGAATGTGTGTGAAAAGTCGGGGCCAACACATTCATGTCAAAAGATTACTTAAACCATTGGTTTAGTTGAAATGGAGTATGTCATGCATCTGTGATGAAATACTGTCTTCATTGCAGAACTGTTTTATATATTTTAACCTTTTTGAGTACTACTTCAGGC…	GAAATGTTCAAGGCTATGGACACC	TCCATGCAAGCCTTTTGAAGC	20700915	20701416	LOC_Os10g39420	calcium-dependent protein kinase, isoform 1, putative, expressed
sts_071	8	ATATTGATGCATCTGGCAGGAAGAGCACGGTCAGGACTTGTCCCCAGCTCCTAAATTTCTCAATGTCAGTCGAAGTTTTTGCTAGTTATTCTTCATGGTGGTGGCTAGATTTTAAAAAGAAAGCACCATAGGTTTCAAACTTTAAAACTTGCAAGAATAATTGCCCCATATTTGTCCAAGTTTCAGTGACAATTTCGCAGGTTTTGTTCATTCAAAGATTCCATCTGTCAGACTATGCACTGAATAAACTGACAGATTTTTGTGATGGATGCAGGGGAAGGGTGTGTACCAATTCGTTGACAAGTACGGCGCAAACGTCGACGGCTACAGGTAACCAAGATGAGATATAAAATTAATATTAAAAGAGTACTTTTACGGTGGTATCTACTTGTTTTAGCA…	ATTGGAGGTGGCATGTCAGTCG	ATTCCTCCGGCGAGTAGATTGG	5801208	5801618	LOC_Os08g10020	photosystem II 10 kDa polypeptide, chloroplast precursor, putative, expressed
sts_072	11	ATTGGTACGTTTGGGCATGGTGATTTAGATCTGTCTCAAGTTATTGTCCAATTATTTGAGTTGTTTCTTTTCTCTTCACAGTGTTGCTCTCTTCTTTTAATATGTTCTTCCATGTAAAAAACGATTAATAATAAAATGTCACTACCGAACTAAAAGATACAACCTCAAAATGATGGTTTTGTCATTTAAGAAAAACTAAAGACTTGTTTTCTACCTATAACTGAATTATATTAAGATTCTCCGCCGGGCAACTGAATTATATTAAGGGTTTAGAGAAATATATTTTTCCCTCAATTTTCATTTTTATTTTAGAGAATGTCTCCCTTTGGCTAGTCACTCTAACATTTATGTGCCTGTGTAATTTTGTGAACAGGTTTTACTTGGGTCAATGGCTGCTCT…	CTTGCGATGCAATATCAGAGAGC	GCTGGTACAGACTGAAAAATCCTTCC	19509027	19509427	LOC_Os11g34180	expressed protein
sts_073	7	AGTTATTGTGGATTCCTCTGATCCAATAGGTGATTTGTTAATCATGTGAGTTTTTGTGTTTGTCATTGATCTATATCATCAAAATAATCCTGCCTAACCACTTATCCAGGACCGGCTCAAGAGCTTTTCGAGAAGCCTTTCTTCCAGTCAGTTGCCAGAGCTTTGCGTCCTGGTGGTGTTGTATGTACCCAGGCAGAGAGCATATGGTTGCATATGCATATTATTGAAGATATTGTAGCTAATTGTCGCCAAGTTTTTAAAGGCTCAGTGAATTATGCTTGGACAACAGTACCAACATACCCTAGGTATGCTAACTGATTATTTACATGTGGCTGAATTGATATTTCCTTAGTTCCTAAGCTAACCATGCTTCCAATGCAGTGGTGTTATT	TGCTCCAGAGGGTACTTATGATGC	GATGCTGGAAATCAACAGTAGGC	12715442	12715832	LOC_Os07g22600	spermidine synthase 1, putative, expressed
sts_080	9	AACGTCTAAACGAGCTACACAGTGCTCCATCACCTGACAATAATAAAACAACTCATGCATAAACTTCACAAAAATGATTATTCTTCTCAAATTAAATATCAATGATTAAACATACCAGTTTTGCCAACACTGGTAAGCATCCACACTCATGTCCACCAGCACGAAGAGGACATATTCTGCTGAAGGCATCTTGGAAAGCAGTTTTCCAAAGATGAATGGAGAAGTTCCCTTGTTGCTGATCACCCAAAGCAGGTCCCAACAAACTCCCAGCCTTTGGACTTGATATATCTTTCACCAGTGTTTGCATGTGGGGTGTCAATGCCTGAAAAGGAAACATCCTTCAGAAAATTGACAACAAAATGAATCGAAAAAGCTGTCTGCTATCCTAGTTTTACAGAG…	CGCAGGACTGCATTAAACATAGC	CTCGGATTGTTGAGTCAGTGTGG	18783429	18783877	LOC_Os09g31230	expressed protein
sts_082	2	GCTGTCTCGAAATAACAGGGAGTGAGCTCAACACGCTGCTCAATCTTGTTCTTTTTAATAATGATATTAGCAGATTTAATATAAATATTCAAGGTGATTCCATTTGCATTTGCATAGAAGCAGGAACGAACAACTCTAGAAGGTTCATGCTCAGACCTGGGATCAATCACTTCCAGCAGCTTGCTCTGGTACTTGTTGCCTAGGACCTGGTTAAAACAGGGCACATAAATGCAAACATTATGTAATGTTTAGTTGCAAATTGATCAAATGTAGCTTAATTACGAATGATCGATGTGACATTGACATCGAAAAGATTGTGGATGGATTGGATTACATGGATCTTGGCTGTGGTCTTGGGATCGAGGAAGGACTTGACGGTGTTCCAGAGAAGCCTGAATC…	ACCAAGGAACTCAGGCAATTCG	TCGTTCACTCGTTGATCTGTTGC	1750989	1751417	LOC_Os02g04030	phosphatidylinositol transporter/ transporter, putative, expressed
sts_083	9	CGCAGAGGTTCGACGGCATCGACGTCCACGACCGATACGCCAACCGCAACACCGTCTTCTTCGACGTGAGCTCTCTCCCACACAAACTAGATGAATATATACAATCTTGAAAAATCCAGAGCAAATCACGATCGATCGAGCAATGTGACTGAAATTTTGTGTGGTGCGTTCTTGGTGAGATCATCAGATCAACATGAAGGGGCTTGATGGGATCCAGGGCCCGGTGTACGTCGGGACAGGGTGCGTGTTCAGGCGGCAGGCGCTGTACGGATACAACCCACCCAAGGGACCCAAGAGGCCCAAGATGGTGACCTGCGACTGCTGCCCTTGCTTCGGGAGGAAGAAGCGGAAGCACGGCAAGGACGGCCTCCCGGAGGCCGTCGCCGCCGACGGCGGTGA…	GAAGGTTTGCTACGTGCAGTTCC	ACCGCTTCTCGAAGTTCATCTGC	15282716	15283203	LOC_Os09g25490	CESA9 - cellulose synthase, expressed
sts_085	12	CCATTATGGTGTTGGAATTAAAGGGAAGGAACCCTCAGATTGTGGTGGGTAAGAGATGGTGGTAGTGGAATCATATCAAAGTGTGGTGCTATTGACTAGAGAAAAGTTGATGCAGGAAGGAAAAAACTGGAGATTGTGGCGGAGGGTTGGGTTTGGTTTGGCTTTGGCCGGGGATAATAAATGATGGAGCTGTAGCCTGTAGAATTAGGCCTTGTTTAGTTCCCAAAACAAAAACTTTTCACCCATCACATCAAATATTTGGACACATGCGTGGAGTATTAATTATGGACAAAAAGAAAAACCAATTACACAGTTTACGTGTAAATTGTGAGATGAATCTTTTAAGCCTAATTGCGCCATGATTTGACAATGTGGTGCTACAGTAAACATTTGCTAATG…	ACTGTTGCTGTGGTGCTGACC	CAAAATCCACCCCTCTCAAGTCC	14837058	14837592	LOC_Os12g25640
sts_086	10	ATTGAGGATCCGTTTGACCAGGATGACTGGGAACACTATGCTAAGATGACCGCTGAAATTGGAGAGCAAGTGCAGATTGTCGGTGATGACCTCCTTGTCACCAACCCAACAGTGAGTGCATAGTTTTCTATTACTTCTAAATATGATCTCTCTTTCAGTGTGGTTGATAATTAATATTAATATATGTTATGCAGAGGGTGGCAAAGGCAATCCAGGAGAAGTCATGCAATGCTCTTCTGCTGAAGGTATGGTTCTATTGATTCTTTCCTTCACGTTTAATAGTTTATCTTCCATGTGCGAATATATCACCCTTGTCTTTCAACAGGTTAACCAAATTGGATCTGTCACTGAGAGTATTGAGGCCGTGAAGATGTCAAAGCGTGCTGGCTGGGGTGTGAT…	TCAGTGAATACCCCATTGTCTCG	ACAGCCAAATCAGCAATGAAGG	4406699	4407188	LOC_Os10g08550	enolase, putative, expressed
sts_087	9	CCTCCAGCTTCAAAGGAAGTCGTTGCGAATCTACCAGTTGTAACCGTGACAGAAGAAATCATAGCTAGATTGGGCAAAGAGACTCAGTGTGCTGTTTGCCGGGAGAGCTTGCTGGTGGACGACAAGATGCAGGAGCTACCGTGCAAGCATCTTTTCCACCCTCCATGCCTCAAGCCATGGCTGGTAATGTCCACATAACCCCTTTGAATCATCTGAAAGTAGCCTCGACGCATCGTTACAACTCGGTGTAGCTGAACATTATACCCATCATGGTTGTGTTGTGTTGCACGCAGGACGAGAACAACTCCTGCCCGATCTGCCGGCACGAGCTGAGGACGGACGACCATGTGTACGAGAGCCGGAAGGAGCGGGAGCGAGAAGAGGAGGAAGACAGGAAGG…	ATGTGATGGCGAATCCTAAGGTG	ATACATGAACTCCCCACCCCTGAC	15943770	15944177	LOC_Os09g26390	DNA binding protein, putative, expressed
sts_089	11	AAGCTGTGAAGGTGGTCGACATTGTGGACACCTTCCGTCTTCAGGTTGCTCTCACTTCCATTACCTTGGCTCTTGTATATGATACTATCTGCACTTTATTTTTGTGCTTAAATTCCATGTGTGTTTGGCAGGAGCAACCTCCTTTTGACAAGAAGCAGTTTGTGACCTTCATGAAGCGCTACATCAAGAACCTCTCCGCCAAGCTGGATGCGGAAAAGCAAGAGGAATTCAAGAAGAACATTGAGGGTGCCACCAAGTACTTGCTTGGAAAGCTCAAGGACCTTCAGTTGTAAGTTCACTAATTGCTTGCCACAGGTCCAGGAAATAGTAACATATGTGATGCCATGAACATGTCTCACCATTAGTGCCTACAAATTCCAGTTTAAATGATTTGCTATG…	TGATGATGAGGGTGTTGATGACC	GTGGCTCCGTCCTTGTAGTAGGC	26004556	26005040	LOC_Os11g43900	translationally-controlled tumor protein, putative, expressed
sts_090	12	TACAGGGGGTAAGTTCTTTGACTAACCGATAAATGGTACTCCTATTTCAT TTCTTTGAACCTCTTGAAATTATGGGAACTTGTAGGTAGTTTTGGCTGAT GGAACAGAGGTGCTGACATCAGTTGTTTTATCAAATGCAACTCCATATAG AACATTTGTGGTAAGAGCTACTCAGAATATATAACAACGTGAAGATATAA TACCTGTTCCAATTTTGTAGACACAATGAAACAAATATTTGTACACTGAT ATCTGGTTTCCTTTTCAGGACCTAGTGCCTGCCAATGTTCTTCCAGACAA CTTCCTCTCTGCTATCAAAACTGCAGATTATAGCTCTGTAAGAACGTACT TTGAAGCATAACATAATAAATAAGTGTTATAATATTGATTGA…	TGTTCATCACACTTCTGGGAAGG	GTATGGTGCCCATGTGTTCTGG	27020633	27021105	LOC_Os12g43590
sts_099	3	AAAACTTTTACAGATCTCTTCGATTACTTCCCCTTGACAGCATTGGTGTGTATTCAGCATTTTCATATGTATATGCCAACATCCTTCCCACATTATCTAGTGAATCTGACAGAAGCTGTTCATTTGTTCTGTAGGTTGAGTCAGAAATATTTTGCCTGCATGGTGGATTATCGCCATCCATTGAGACACTTGATAACATACGTAACTTCGATCGTGTCCAAGAAGTTCCCCATGAAGGGCCCATGTGTGATCTTCTGTGGTCTGATCCAGACGATCGATGTGGTTGGGGTATTTCTCCTCGAGGTGCTGGATACACCTTCGGGCAGGTAACATTTTATATAAGAAAAAGAATCTCTATATTTAGCTGTGCACCTCATGTTCATCGACTTATCAATTCTA…	GTACGGGAATGCAAATGTGTGG	CCAATTGAATCCCTCCATGACC	33563887	33564356	LOC_Os03g59060	OsPP2Ac-2 - Phosphatase 2A isoform 2 belonging to family 2, expressed
sts_102	6	TGCAGTCAGTGCTGGCAACAATTATGAAATCGGTAATATGATAGCAGAGGCTATGAGCAAGGTTGGCAGGAAGGGTGTGGTTACCCTTGAAGAAGGGAGAAGTTCTGAGAATAATCTCTATGTTGTGGAGGGAATGCAGTTTGAACGTGGTTATATCTCCCCGTATTTTGTAACTGACAGCGAGAAAATGTCTGCAGAATATGAGAACTGCAAGGTAGCTTCAGCCTGAGCACACATACCCCTGCTGTATGCTGCTTTAATCTGTTTCAGTTTCTTATTGCACTATGTTTCCACTATTTTTCAGCTTCTTTTGGTGGACAAAAAAATCACCAACGCAAGGGATCTTATCAATGTTTTGGAGGAGGCCATAAGAGGTGCATACCCAATTCTGATAATTGC…	AGTGAGCTTGCGGATGTTGC	AGTACTGGGTCTTGCGCTCACC	812557	813045	LOC_Os06g02380	ruBisCO large subunit-binding protein subunit beta, chloroplast, putative, expressed
sts_104	2	GTACTAACAAATTACTACATAACCATCATCATTCTTTTTCCTAACATACAAAGATGATAAGTCATATTTTTGTGTACCAGTTCTTTGATCACGCAATTGGTATCAATGTTCCAAGGTCCCGGTTCCTACCAGTGAAGGCAACATCAGATTTGCAGCTAGTACAGGTCTGTATGACACTCTGAGTAAACTTTTTAGGGTAACACTCATTCTAACTTAACTGTTTCACCCTTGCAGTCTGATCTATATACCTTGGTTGATGGCTTTGTTACACGCAACCCGGCCAGAACAAACCCATCGAATCCCTCAATTGAACTGGGTCCAGAGTTCAAGAAGGTATAGTTCCTTCCAACATTATTTCCTCATGCAAAAGCTTTAATTTAGTTCATGAGTTCAAATGAA…	CAGCTGGTGCAGCAATCAGG	CAAGGTGTCAAGCTCAACAATGC	926997	927461	LOC_Os02g02550	peptidyl-prolyl cis-trans isomerase, FKBP-type family protein, expressed
sts_108	7	TCGTGTAGCTGCTTCCAAAATAGGCACTCTTCTTGGGGCACATGTCGAGCAGTGGAATACAGCTGAGTGTTGGCTTCAGCTGTATGAACGCTGGTCATCAGTGGATGATATTGGTTCCCTTTCAGTGATTTACCGGATGCTTGAGTCAGATGCAGCAAAAGGTGTTTTGTATTTCAGACAATCTTTGCTGCTCCTTAGGTTAGTTATACTAGCACCTCACTCTGTTGATTCCCTTGTGGCCATTTTGGTCTCAACTCTCAACATAACTATAGATGATGCTTAATATTTTTTTGTTTACAGGTTGAACTGTCCTGAGGCTGCAATGCGCAGTTTGCAATTGGCACGGCAACATGCAGCAACTGAGCATGAACGGCTAGTGTATGAGGGGTGGCTTTTGTA…	CCTGAGTACCGAATGTTGGAAGG	CCTGAGTCAGCCAAAACATAGGC	4118969	4119452	LOC_Os07g08120	ethylene-overproduction protein 1, putative, expressed
sts_113	2	CCCCGCCGAGGCCGGCGCCGGCCGCGAGGGCTCCGGTTGTAGCGGAGGCGGCGGGTTCCGGGAACGGAGCGGCGGCGCATGCGGCGGCTGGCCTCTCGCGTTGCTCCAGCACGGCGTCGTCCGTGGACGCGGCGGCTCAGGACAGGAGCCTCGCGTGCCGCTCCGACGTCGCGGAGGTGAGGGAATCGAAACCCTAGAATTCGAATTCGAAAAATGATCCCAGATCTCTAATCACCGGTTGCTGAAGCGTGCGTGCTTTTTGGTGATGTTCTACAGGCAGGCAGCGAGCATGTCCCGGAGGGCTCCGCGAGCGACTCGGCGAGCGGCCGTGACCGCGAGAGGTGGGAGAATTCTCCCTCATTTCCGGCAAATTCTTCTGAATTATGCGTTCTGACATGC…	GAGCCGCATGCTGTTCATGG	CTGTTGCCGCAGAAGGTAGTGG	32105757	32106287	LOC_Os02g52480	cyclin-dependent kinase inhibitor 2, putative, expressed
sts_116	11	TGAAATATCATATATGCTTGCTGTAATGGCACTGCCTGAATTAAATGGTGGAATAGCAAATGAGCATCAATCTATTGTCAGCATAGTAGAAACATCTGCAGATTTGGAATCTACTTGTTCAAGCTCCCTTGTTGGGTAAGATGGTTTAACAGTAGCTTATAATTATATATTTTGAGATGTTATGTAGTTATTCTGTTGTATTTTGGAAGTTAAAAGACAATGAAATTGTTTATTTTGCAGGTATCTCTTATACCATGATGATCTTAGACCTTCAATACTAAGGCTAATCAATAATATTATTGGCTATTGGAAAGATAGTGAAGCAAGGATTAAAGTTGTGTCATTTTGTCATATGCTGATCCAACTTGCTATTTCTACGCACAATGATAAACTTATATC…	GGATCATCTTTTTGAGGTGACTCG	CAGCGGTATGCATCTTCACAAAG	17881996	17882476	LOC_Os11g31470	expressed protein
sts_120	1	AAACAAGTTGGTGTTTTGACAGGTCATTTAGATGGGATTACATTTATTGATAGCCGTGGAGATGGGCATTATTTTATTTCAAATTGCAAGGATCAAACTATTAAACTATGGGACATCAGGAAAATGTCGTCCACTGTGAAAGAGTAAATACAGCTCTTGCTTTTGCATGATTATTCCTCTAAACCAAACCACTTTTTATGCTTGAATCTTAAACGCAACATATTGTAAGCAAGTAGGAAATGCTAAAATCAAAATCTGCCTTTGACTAGATCTGCTTGGCCTGATTTGTCCAAGATCTTGTCTACATGCCTGACCCAAAGTCCAAAATATAAAATAGGCTAAAGTTATTCGACAGAAATACTATTTTTACTTGTAGTTTGTTTTTGCAGCTGCACACCA…	ATAGGCGCTGCAACAAGAGAGG	ACAGGGACTGGTCATATGGATGC	16379255	16379712	LOC_Os01g28680.4
sts_121	8	GACTTCCGAAAAGGCCGGCGCCTCCGAGATTTGGCCGGAAATTGACGGAATCACAAAAGGTAAGCTCAAGATAGTTCTGTCTGCTTCTCAGAGCTTATGCTGCCTGCAATCGTCTGCTCTTTCCAACTTTTAAGCCTCAACCTGCAAAGTTGTGAATTGTCACAGGCTAGAGCAACACACATTTGCCTTGATTGTGGATACATATACTTCCTTCCCAAGCCTTTCGAAGAACAGGTAAGATTCACTTCAATTCTTTCACAGAGAATCAGTCTTTTGGCACTCACAGCCCGCAAAATCAGGTGTATCCAACAATTCAACTAGTGCTTTTTATCCATTTCAGCCTGATGAATATGGCTGCCCACAATGCAACGCACCAAAGAAGCGGTTCGCGAAATATGA…	ATAGGCGCTGCAACAAGAGAGG	ACAGGGACTGGTCATATGGATGC	3689599	3690069	LOC_Os08g06530	rubredoxin family protein, expressed
sts_123	6	GATGCATCATACACATTTGGCATAATTGGTTCGTCTTTTGTTTTCTCAAGTATTTTTTTGTTAACAGCATGTGTCATCGAATTACTTTGGATCTCTGCAACATCTCTTCTAGGATTTTACCTAGGTTGCATGAGTCATATAAGATAGATCTCAACAAGATTATACTATCAGAAGGACTGGAAACACATCCTCTGTTCTTGTCAAACATCCTAGCTTTAGGATAAGGGAATACATGAACGGAAAAAATGGGGATCAATGACTTCATGGAAAGAACCACTATGTCAAGATATGGTTATAGTGTCCGAGCTTGTTGATACTAAAGTCTTCTGGCTGTGCTTTGCTAGGTGATCTGGGGCAGACATTTAATTCCCTCTCAACCCTTCAACATTATGAGAAAAG…	GAAACTCCTCCAGCAATTGATCC	AAGCGGTACTACGTTCCACAAGC	26256033	26256512	LOC_Os06g43640	purple acid phosphatase precursor, putative, expressed
sts_124	3	GGGAATAAACTCATTTGACCAGTGGGGAGTGGAACTGGGCAAGGTTAGTGCTTGAATATTTATACATATATTTCCATTTTGTTTGAAGGTCTAGTTTTTGGCTTCAATTCTAGCATGTGTGACTCTCAACTTTCCCCAGGCATATGTTTGTCTTATTTTCTTCATCTGAAGACTGAACTGTGTTGTCTGTATTTTTTTTTCGTGTCAGTCTCTTGCCTCTCAAGTGAGAAAATCTCTACATGCATCCCGCGTTGAAGGAAAGCCTGTCCTGGGGTTTAACAGCAGTACTACAAGTTTGCTGACACGATATCTTGCTGTACGTTCTTTGATAGTTCATCATAATTTATTATCCATGTTATATAATTAAATTTAGTTTCCTAAGTGTTCTTGACAGCTCAT…	attgcagtccagggtttcctatg	ctttcggcagtgtggtagtgttg	32120354	32120618	LOC_Os03g56460	glucose-6-phosphate isomerase, cytosolic A, putative, expressed
sts_125	11	ACGGTGGCGATATTTGGTCTAGGAGCTGTAGGCCTTGCTGTGAGTGTCTGAACTCACCTTGAATGTTCTCAATTACAATGAGAGATCCATCTAATTACTCTACATATTGTCTGATTAGGCCGCAGAAGGTGCAAGGATTGCAGGAGCGTCAAGGATCATTGGCATTGACCTGAACGCCAACAGATTTGAAGAAGGTAAAATCCTCTTGATTTACCAGATCATCAGTTTGTTTGATGGTCTTTTAAAGTCATCTTATATATTTTGTATATCTTCAGCTAGGAAATTTGGTTGCACTGAATTTGTGAACCCAAAGGACCATGACAAGCCAGTTCAGCAGGTATGTATGTTCCCTTACATCAGGAAAAGGAAAATCTGTATCACTTGATTGTACTGATACAG…	CAAAGCCACCAAAGGGTTCG	ATGTTGCCAGTGCATTCAACG	5709072	5709526	LOC_Os11g10480	alcohol dehydrogenase 1, putative, expressed

## Sheet: All_sites
All-sites
STS	O.rufipogon.SNPs	O.rufipogon.Pi	O.rufipogon.theta	O.rufipgon.D	All_weedy.SNPs	All_weedy.Pi	All_weedy.theta	All_weedy.D	SH.SNPs	SH.Pi	SH.theta	SH.D	BHA1.SNPs	BHA1.Pi	BHA1.theta	BHA1.D	BHA2.SNPs	BHA2.Pi	BHA2.theta	BHA2.D	BRH.SNPs	BRH.Pi	BRH.theta	BRH.D	O.sativa.SNPs	O.sativa.Pi	O.sativa.theta	O.sativa.D	indica.SNPs	indica.Pi	indica.theta	indica.D	aus.SNPs	aus.Pi	aus.theta	aus.D	trp.jpn.SNPs	trp.jpn.Pi	trp.jpn.theta	trp.jpn.D	aromatic.SNPs	aromatic.Pi	aromatic.theta	aromatic.D	tmp.jpn.SNPs	tmp.jpn.Pi	tmp.jpn.theta	tmp.jpn.D
sts004	34	0.0160266	0.0148135	0.259656	15	0.0146187	0.00703074	3.24948	14	0.0137531	0.00826075	2.37732	13	0.00868276	0.0084514	0.105573	12	0.00644295	0.00993954	-1.76999	0	0	0	NA	25	0.00689335	0.0107028	-1.08097	21	0.0130567	0.0125816	0.14256	7	0.00903874	0.00659762	2.15336	15	0.00335941	0.00854269	-2.12602	0	0	0	NA	0	0	0	NA
sts005	8	0.00246473	0.00333712	-0.654173	1	0.00102417	0.000448192	1.66302	1	0.000172891	0.000555578	-1.15933	0	0	0	NA	0	0	0	NA	0	0	0	NA	1	0.000949988	0.000412578	1.53704	0	0	0	NA	1	0.00110842	0.000910196	0.850568	1	0.00058154	0.00055004	0.0949812	1	0.000989707	0.00084832	0.559017	0	0	0	NA
sts007	12	0.00657828	0.00462454	1.1572	1	0.000131783	0.000414628	-0.886563	0	0	0	NA	0	0	0	NA	0	0	0	NA	0	0	0	NA	1	0.000866145	0.000381071	1.50575	0	0	0	NA	0	0	0	NA	1	0.000153116	0.000506878	-1.15753	0	0	0	NA	0	0	0	NA
sts011	6	0.00106578	0.0022717	-1.23274	1	0.000957517	0.000409969	1.74339	0	0	0	NA	0	0	0	NA	0	0	0	NA	0	0	0	NA	1	0.000318656	0.000374446	-0.175814	1	0.000171512	0.000517543	-1.1624	0	0	0	NA	0	0	0	NA	1	0.000538938	0.000769912	-1.00623	1	0.000171541	0.000517632	-1.1624
sts012	9	0.00215455	0.00453258	-1.35724	0	0	0	NA	0	0	0	NA	0	0	0	NA	0	0	0	NA	0	0	0	NA	0	0	0	NA	0	0	0	NA	0	0	0	NA	0	0	0	NA	0	0	0	NA	0	0	0	NA
sts021	25	0.00783308	0.00995272	-0.663919	18	0.00396852	0.00747206	-1.44208	0	0	0	NA	0	0	0	NA	0	0	0	NA	0	0	0	NA	21	0.0156698	0.00811454	2.7776	21	0.00732204	0.011422	-1.37374	0	0	0	NA	15	0.00665645	0.00780914	-0.521581	15	0.0137855	0.0118161	0.921297	3	0.00302225	0.00160372	2.32352
sts023	9	0.00235775	0.00359389	-0.888266	4	0.000411107	0.00171423	-1.67716	1	0.00031506	0.000529226	-0.681114	0	0	0	NA	0	0	0	NA	0	0	0	NA	7	0.0032572	0.00275719	0.435467	5	0.00162002	0.00271581	-1.19926	0	0	0	NA	2	0.000593495	0.00104785	-0.940658	3	0.00169683	0.00242405	-1.35841	0	0	0	NA
sts024	9	0.00293325	0.00346643	-0.396227	3	0.00193514	0.00124549	1.11242	0	0	0	NA	3	0.000924156	0.00172867	-1.34917	2	0.000956023	0.00147486	-1.31009	0	0	0	NA	6	0.00193655	0.00227581	-0.342063	6	0.00251259	0.00315285	-0.62931	2	0.00218878	0.00156342	1.64955	1	0.000293472	0.000506878	-0.698274	0	0	0	NA	0	0	0	NA
sts025	6	0.0016748	0.00246955	-0.751802	1	0.00101442	0.000439083	1.69564	0	0	0	NA	0	0	0	NA	0	0	0	NA	0	0	0	NA	2	0.000741139	0.000809195	-0.133003	1	0.000846091	0.000558493	0.895275	1	0.000581734	0.000831048	-1.00623	1	0.000324382	0.000544885	-0.681114	0	0	0	NA	0	0	0	NA
sts031	14	0.0023599	0.00588886	-1.68421	4	0.00275649	0.00180777	1.15367	0	0	0	NA	0	0	0	NA	4	0.00478183	0.00322741	2.10118	0	0	0	NA	4	0.00191617	0.00166036	0.312472	4	0.0024683	0.00230017	0.205265	2	0.0011976	0.00171086	-1.23716	0	0	0	NA	0	0	0	NA	0	0	0	NA
sts035	17	0.00391839	0.00707771	-1.29518	2	0.000427523	0.000901423	-0.912989	2	0.000360068	0.00112192	-1.51496	0	0	0	NA	0	0	0	NA	0	0	0	NA	4	0.00299707	0.00164689	1.66623	2	0.00194877	0.00113816	1.61361	2	0.00237037	0.00169312	1.64955	2	0.00033162	0.0010978	-1.51406	0	0	0	NA	2	0.000988045	0.00115344	-0.330292
sts036	19	0.00779393	0.00704488	0.316417	3	0.00151846	0.00118198	0.569749	3	0.00123413	0.00146903	-0.403758	1	0.000227687	0.000548935	-1.16221	0	0	0	NA	1	0.0010929	0.000874317	1.22474	3	0.00115416	0.00109764	0.0957526	2	0.00165088	0.00101434	1.44548	1	0.00104248	0.000744629	1.34164	2	0.000546966	0.0009657	-0.940658	0	0	0	NA	1	0.000345786	0.000514408	-0.59155
sts040	8	0.00223044	0.00332992	-0.826241	0	0	0	NA	0	0	0	NA	0	0	0	NA	0	0	0	NA	0	0	0	NA	3	0.000323413	0.00123324	-1.35644	1	0.00018859	0.000569078	-1.1624	2	0.00118519	0.00169312	-1.23716	1	0.000172719	0.000555025	-1.15933	0	0	0	NA	2	0.00054781	0.00113816	-1.17515
sts041	16	0.00221865	0.00579504	-1.77693	0	0	0	NA	0	0	0	NA	0	0	0	NA	0	0	0	NA	0	0	0	NA	4	0.00165271	0.00142968	0.317045	1	0.000444564	0.000494232	-0.174717	0	0	0	NA	2	0.000854497	0.000964207	-0.250207	0	0	0	NA	3	0.00063845	0.00148015	-1.47087
sts046	11	0.00247461	0.00434585	-1.15802	3	0.00028934	0.00128592	-1.57375	2	0.000355849	0.00107189	-1.50936	1	0.000260417	0.000600673	-1.15945	0	0	0	NA	1	0.00078125	0.0009375	-0.816497	3	0.00150478	0.00116618	0.533438	2	0.000966712	0.00107472	-0.227687	1	0.000559597	0.000799424	-1.00623	2	0.00196248	0.00103946	1.92637	0	0	0	NA	2	0.000358262	0.00108107	-1.51481
sts047	13	0.00276917	0.00506797	-1.26731	2	0.00150253	0.000829285	1.39847	0	0	0	NA	2	0.00201536	0.00115687	1.89943	0	0	0	NA	0	0	0	NA	4	0.00138461	0.00152311	-0.184422	3	0.00052443	0.00158249	-1.72938	1	0.0005493	0.000784714	-1.00623	2	0.0005892	0.00101765	-0.913353	0	0	0	NA	2	0.00050787	0.00105517	-1.17515
sts051	10	0.00212229	0.00384443	-1.17944	3	0.00245107	0.00123917	1.95486	0	0	0	NA	2	0.00200765	0.00115245	1.89943	0	0	0	NA	0	0	0	NA	3	0.00177331	0.00114055	1.02147	2	0.00110289	0.00105095	0.111971	2	0.00109439	0.00156342	-1.23716	2	0.00061027	0.00102511	-0.889887	0	0	0	NA	2	0.000348311	0.00105104	-1.51481
sts052	16	0.00408718	0.00621051	-0.982526	3	0.00263585	0.00125914	2.19945	3	0.000503609	0.00156917	-1.73126	3	0.00135135	0.00174536	-0.654434	3	0.00324049	0.00231881	1.69789	0	0	0	NA	3	0.00208646	0.00115449	1.48955	3	0.00285505	0.00159167	2.05307	0	0	0	NA	3	0.000763206	0.00155252	-1.27878	0	0	0	NA	1	0.000477321	0.000530649	-0.174717
sts059	7	0.000740516	0.00279797	-1.77965	0	0	0	NA	0	0	0	NA	0	0	0	NA	0	0	0	NA	0	0	0	NA	1	0.000294965	0.000394426	-0.296844	0	0	0	NA	0	0	0	NA	0	0	0	NA	0	0	0	NA	1	0.000905551	0.000546507	1.1422
sts060	13	0.00310949	0.00540862	-1.27453	4	0.000832525	0.00161068	-1.06305	0	0	0	NA	0	0	0	NA	2	0.00159617	0.00143641	0.414213	0	0	0	NA	11	0.00335834	0.00418358	-0.53709	4	0.00198549	0.00213497	-0.206162	4	0.00397886	0.00326731	1.18059	5	0.00189095	0.0024957	-0.702217	0	0	0	NA	6	0.00331708	0.00320309	0.1152
sts061	6	0.00080324	0.00255591	-1.59242	1	7.43412e-05	0.000459446	-1.08934	0	0	0	NA	0	0	0	NA	0	0	0	NA	0	0	0	NA	3	0.00148942	0.00126558	0.325643	0	0	0	NA	0	0	0	NA	0	0	0	NA	3	0.00364188	0.00260134	1.81122	3	0.000580102	0.00175048	-1.72938
sts063	32	0.0181127	0.0127371	1.32624	0	0	0	NA	0	0	0	NA	0	0	0	NA	0	0	0	NA	0	0	0	NA	22	0.00525714	0.00861227	-1.16107	1	0.000342183	0.000542089	-0.641124	2	0.00112899	0.00161284	-1.23716	0	0	0	NA	20	0.0113475	0.0162107	-1.68434	0	0	0	NA
sts065	14	0.00397574	0.00654349	-1.10346	0	0	0	NA	0	0	0	NA	0	0	0	NA	0	0	0	NA	0	0	0	NA	3	0.000210135	0.00138141	-1.55774	1	0.000211416	0.000637957	-1.1624	3	0.00199336	0.00284765	-1.35841	0	0	0	NA	0	0	0	NA	0	0	0	NA
sts066	18	0.00900738	0.0069798	0.854677	5	0.00398997	0.00206134	2.19967	0	0	0	NA	0	0	0	NA	4	0.0019084	0.00294408	-1.5347	0	0	0	NA	16	0.00436769	0.0060796	-0.80408	15	0.00592068	0.00800305	-0.947331	2	0.00109739	0.00156771	-1.23716	3	0.000477593	0.00153473	-1.73253	12	0.0107409	0.00936257	0.801623	3	0.00051604	0.00155717	-1.72938
sts068	14	0.00235809	0.00580587	-1.66958	1	0.00101783	0.00044542	1.66302	0	0	0	NA	0	0	0	NA	0	0	0	NA	0	0	0	NA	3	0.000691716	0.00122727	-0.801718	2	0.00126102	0.00113345	0.254984	1	0.00118029	0.000843064	1.34164	0	0	0	NA	1	0.000590145	0.000843064	-1.00623	0	0	0	NA
sts070	5	0.00136501	0.00199868	-0.699174	1	0.00100653	0.000429422	1.73912	0	0	0	NA	1	0.000646927	0.000599882	0.155746	1	0.00049776	0.000767894	-1.05482	0	0	0	NA	1	0.000136962	0.000396416	-0.776137	1	0.000189357	0.000552639	-1.16356	1	0.000947508	0.00081215	0.559017	0	0	0	NA	0	0	0	NA	0	0	0	NA
sts071	26	0.00735422	0.0128565	-1.32584	18	0.00380219	0.00942243	-1.84054	0	0	0	NA	16	0.00598187	0.011654	-1.91904	4	0.00241109	0.00371959	-1.5347	0	0	0	NA	19	0.00903213	0.00918696	-0.0493854	0	0	0	NA	3	0.00298954	0.00295668	0.0503117	17	0.0176842	0.0110477	2.13453	2	0.00160966	0.00211488	-1.13197	2	0.000440577	0.00132946	-1.51481
sts072	13	0.00701454	0.00650043	0.219355	5	0.00126619	0.00270506	-1.25491	0	0	0	NA	0	0	0	NA	0	0	0	NA	0	0	0	NA	5	0.00462309	0.00248733	1.88337	5	0.0063564	0.0034193	2.55308	0	0	0	NA	5	0.00190561	0.00329133	-1.20611	0	0	0	NA	5	0.00118483	0.00345794	-1.98137
sts073	5	0.00387961	0.00254555	1.1546	0	0	0	NA	0	0	0	NA	0	0	0	NA	0	0	0	NA	0	0	0	NA	6	0.0019497	0.00302196	-0.81419	0	0	0	NA	3	0.0021747	0.00310672	-1.35841	3	0.000984586	0.00202307	-1.27483	3	0.0036245	0.00310672	0.754675	3	0.00238178	0.00209624	0.352329
sts080	10	0.00229345	0.00446061	-1.27983	2	0.00119152	0.000969218	0.39999	0	0	0	NA	0	0	0	NA	1	0.00105585	0.000905018	0.559017	0	0	0	NA	3	0.00113393	0.00131996	-0.258932	2	0.000404	0.00121908	-1.51481	2	0.0023273	0.00181348	1.16843	0	0	0	NA	0	0	0	NA	0	0	0	NA
sts082	5	0.00107273	0.00233273	-1.18999	0	0	0	NA	0	0	0	NA	0	0	0	NA	0	0	0	NA	0	0	0	NA	0	0	0	NA	0	0	0	NA	0	0	0	NA	0	0	0	NA	0	0	0	NA	0	0	0	NA
sts083	14	0.00771566	0.00608422	0.760933	8	0.00120915	0.00377176	-1.81377	0	0	0	NA	0	0	0	NA	0	0	0	NA	0	0	0	NA	9	0.00842442	0.00369605	3.26239	0	0	0	NA	0	0	0	NA	2	0.000326878	0.0010821	-1.51406	8	0.00471976	0.00674252	-1.57597	0	0	0	NA
sts085	40	0.00743571	0.0150493	-1.62185	4	0.00182277	0.00161068	0.28974	0	0	0	NA	3	0.00172253	0.00168361	0.067026	3	0.00305932	0.00215461	1.72778	0	0	0	NA	12	0.00627687	0.00444306	1.11796	4	0.00171207	0.002047	-0.459489	2	0.00106581	0.00152259	-1.23716	9	0.00551745	0.00444285	0.784746	2	0.00124339	0.00163366	-1.13197	6	0.00178506	0.00307102	-1.29767
sts086	21	0.00955055	0.00858173	0.337494	2	0.000531185	0.000878166	-0.680632	0	0	0	NA	2	0.00050813	0.00122506	-1.49796	0	0	0	NA	0	0	0	NA	11	0.00245669	0.00444596	-1.19112	2	0.000705271	0.0011173	-0.835495	0	0	0	NA	0	0	0	NA	10	0.00760095	0.00891665	-0.886223	2	0.0010052	0.0011175	-0.227687
sts087	6	0.0016813	0.0029428	-0.995469	0	0	0	NA	0	0	0	NA	0	0	0	NA	0	0	0	NA	0	0	0	NA	0	0	0	NA	0	0	0	NA	0	0	0	NA	0	0	0	NA	0	0	0	NA	0	0	0	NA
sts089	25	0.0120013	0.00988928	0.656424	12	0.0118906	0.00509785	3.84305	12	0.00716356	0.00612088	0.58442	12	0.00961924	0.00724727	1.25025	0	0	0	NA	12	0.00961924	0.0115431	-1.20539	18	0.0092891	0.00740631	0.762625	17	0.0114658	0.00905101	0.986404	12	0.0133446	0.00966612	2.07212	11	0.0018018	0.00596472	-2.34085	0	0	0	NA	11	0.00235646	0.00615196	-2.13485
sts090	14	0.00495235	0.00596709	-0.479133	5	0.00216112	0.00229715	-0.139699	2	0.000686675	0.00114806	-0.896593	2	0.00180085	0.00127697	1.05009	1	0.00113499	0.000817108	1.1665	0	0	0	NA	9	0.00398298	0.00379118	0.12895	4	0.00301439	0.00232947	0.825702	0	0	0	NA	0	0	0	NA	3	0.00212239	0.00278854	-1.23311	8	0.00460118	0.00465579	-0.0385042
sts099	19	0.0120216	0.00809164	1.43264	3	0.00292227	0.00137306	2.25526	2	0.00214935	0.0011347	1.96636	0	0	0	NA	0	0	0	NA	0	0	0	NA	4	0.00143533	0.0016853	-0.301446	3	0.00192994	0.0017471	0.270693	0	0	0	NA	0	0	0	NA	0	0	0	NA	0	0	0	NA
sts102	5	0.00146447	0.00204743	-0.627288	0	0	0	NA	0	0	0	NA	0	0	0	NA	0	0	0	NA	0	0	0	NA	2	0.000712124	0.000809891	-0.190682	2	0.00124558	0.00111958	0.254984	1	0.00116584	0.000832743	1.34164	1	0.000169909	0.000545996	-1.15933	0	0	0	NA	0	0	0	NA
sts104	10	0.00427156	0.0043055	-0.020754	2	0.000304268	0.000937945	-1.18061	1	0.000203936	0.000595187	-1.16356	1	0.000267666	0.000645322	-1.16221	0	0	0	NA	0	0	0	NA	3	0.00114206	0.00127734	-0.194989	1	0.000371552	0.000588615	-0.641124	1	0.00102155	0.000875618	0.559017	2	0.000520465	0.00114828	-1.20229	1	0.00102155	0.000875618	0.559017	0	0	0	NA
sts108	11	0.00138917	0.00454921	-1.8656	0	0	0	NA	0	0	0	NA	0	0	0	NA	0	0	0	NA	0	0	0	NA	0	0	0	NA	0	0	0	NA	0	0	0	NA	0	0	0	NA	0	0	0	NA	0	0	0	NA
sts113	13	0.00141791	0.00490335	-1.97152	1	0.00012931	0.000406849	-0.886563	0	0	0	NA	0	0	0	NA	0	0	0	NA	0	0	0	NA	1	0.000867389	0.000372182	1.56628	0	0	0	NA	0	0	0	NA	1	0.00015024	0.000497358	-1.15753	1	0.000536913	0.000767018	-1.00623	0	0	0	NA
sts116	9	0.0020859	0.00394497	-1.26245	2	0.000363693	0.000949425	-1.13276	0	0	0	NA	0	0	0	NA	0	0	0	NA	0	0	0	NA	2	0.000852481	0.000833319	0.036757	1	0.00104412	0.000603186	1.37805	1	0.000987654	0.000846561	0.559017	1	0.000787597	0.0005489	0.721236	1	0.00124481	0.000995851	1.22474	0	0	0	NA
sts120	4	0.000902179	0.00174843	-0.994381	0	0	0	NA	0	0	0	NA	0	0	0	NA	0	0	0	NA	0	0	0	NA	0	0	0	NA	0	0	0	NA	0	0	0	NA	0	0	0	NA	0	0	0	NA	0	0	0	NA
sts121	11	0.00134255	0.00468022	-1.91708	0	0	0	NA	0	0	0	NA	0	0	0	NA	0	0	0	NA	0	0	0	NA	1	0.000141085	0.000419487	-0.781256	0	0	0	NA	0	0	0	NA	1	0.000324529	0.000560518	-0.698274	0	0	0	NA	0	0	0	NA
sts123	8	0.00237608	0.00332331	-0.713248	3	0.000449455	0.00136061	-1.35723	0	0	0	NA	0	0	0	NA	0	0	0	NA	0	0	0	NA	4	0.00308469	0.00164694	1.77364	1	0.000646534	0.000569024	0.236818	0	0	0	NA	3	0.000822508	0.00166207	-1.26379	3	0.00178094	0.00254421	-1.35841	0	0	0	NA
sts124	15	0.00333397	0.00647429	-1.38222	1	0.000213744	0.000462588	-0.696134	1	0.000178444	0.000573423	-1.15933	0	0	0	NA	0	0	0	NA	0	0	0	NA	1	0.000980536	0.000425845	1.53704	0	0	0	NA	0	0	0	NA	0	0	0	NA	1	0.000612933	0.000875618	-1.00623	0	0	0	NA
sts125	12	0.00225107	0.00533462	-1.59112	1	7.67784e-05	0.000474509	-1.08934	0	0	0	NA	0	0	0	NA	0	0	0	NA	0	0	0	NA	3	0.000526021	0.00130862	-1.1035	1	0.000996711	0.000601522	1.1422	1	0.000730727	0.000960079	-0.933021	2	0.00036513	0.00117333	-1.51469	0	0	0	NA	0	0	0	NA

## Sheet: Silent
Silent
sts	O.rufipogon.SNPs	O.rufipogon.Pi	O.rufipogon.theta	O.rufipgon.D	All_weedy.SNPs	All_weedy.Pi	All_weedy.theta	All_weedy.D	SH.SNPs	SH.Pi	SH.theta	SH.D	BHA1.SNPs	BHA1.Pi	BHA1.theta	BHA1.D	BHA2.SNPs	BHA2.Pi	BHA2.theta	BHA2.D	BRH.SNPs	BRH.Pi	BRH.theta	BRH.D	O.sativa.SNPs	O.sativa.Pi	O.sativa.theta	O.sativa.D	indica.SNPs	indica.Pi	indica.theta	indica.D	aus.SNPs	aus.Pi	aus.theta	aus.D	trp.jpn.SNPs	trp.jpn.Pi	trp.jpn.theta	trp.jpn.D	aromatic.SNPs	aromatic.Pi	aromatic.theta	aromatic.D	tmp.jpn.SNPs	tmp.jpn.Pi	tmp.jpn.theta	tmp.jpn.D
sts004	28	0.0194985	0.0185002	0.168028	11	0.0159823	0.00780849	2.9885	11	0.0161065	0.00983968	2.20385	9	0.00888577	0.00884433	0.0172103	8	0.00652167	0.010061	-1.70118	0	0	0	NA	20	0.00763279	0.0129811	-1.21647	16	0.0152622	0.0145143	0.18941	6	0.011739	0.00856862	2.11776	11	0.00359779	0.0095089	-2.08709	0	0	0	NA	0	0	0	NA
sts005	3	0.00756838	0.00589873	0.527074	0	0	0	NA	0	0	0	NA	0	0	0	NA	0	0	0	NA	0	0	0	NA	0	0	0	NA	0	0	0	NA	0	0	0	NA	0	0	0	NA	0	0	0	NA	0	0	0	NA
sts007	6	0.0165648	0.0104324	1.36849	0	0	0	NA	0	0	0	NA	0	0	0	NA	0	0	0	NA	0	0	0	NA	0	0	0	NA	0	0	0	NA	0	0	0	NA	0	0	0	NA	0	0	0	NA	0	0	0	NA
sts011	6	0.00180093	0.00383868	-1.23274	1	0.00161924	0.000693292	1.74339	0	0	0	NA	0	0	0	NA	0	0	0	NA	0	0	0	NA	1	0.000538022	0.000632218	-0.175814	1	0.000289519	0.000873635	-1.1624	0	0	0	NA	0	0	0	NA	1	0.000909918	0.00129988	-1.00623	1	0.000289519	0.000873635	-1.1624
sts012	3	0.00271125	0.00313289	-0.25268	0	0	0	NA	0	0	0	NA	0	0	0	NA	0	0	0	NA	0	0	0	NA	0	0	0	NA	0	0	0	NA	0	0	0	NA	0	0	0	NA	0	0	0	NA	0	0	0	NA
sts021	16	0.00999042	0.0140592	-0.849681	12	0.0066676	0.0110113	-1.13809	0	0	0	NA	0	0	0	NA	0	0	0	NA	0	0	0	NA	14	0.0242126	0.0118971	2.90238	14	0.00958766	0.01681	-1.57781	0	0	0	NA	12	0.0116311	0.0136453	-0.506401	12	0.0242645	0.0207981	0.907497	0	0	0	NA
sts023	9	0.00370019	0.00564015	-0.888266	4	0.000645684	0.00269238	-1.67716	1	0.000494833	0.000831202	-0.681114	0	0	0	NA	0	0	0	NA	0	0	0	NA	7	0.0051073	0.00432328	0.435467	5	0.0025396	0.0042574	-1.19926	0	0	0	NA	2	0.000931185	0.00164406	-0.940658	3	0.00266053	0.00380076	-1.35841	0	0	0	NA
sts024	9	0.00331255	0.00391468	-0.396227	3	0.00218827	0.00140842	1.11242	0	0	0	NA	3	0.00104505	0.0019548	-1.34917	2	0.00108108	0.00166778	-1.31009	0	0	0	NA	6	0.00218645	0.00256949	-0.342063	6	0.00283608	0.00355876	-0.62931	2	0.00247104	0.00176503	1.64955	1	0.000331532	0.000572613	-0.698274	0	0	0	NA	0	0	0	NA
sts025	6	0.00226291	0.00333674	-0.751802	1	0.00137238	0.000594024	1.69564	0	0	0	NA	0	0	0	NA	0	0	0	NA	0	0	0	NA	2	0.00100108	0.001093	-0.133003	1	0.00114275	0.000754314	0.895275	1	0.000785642	0.00112235	-1.00623	1	0.000438365	0.00073635	-0.681114	0	0	0	NA	0	0	0	NA
sts031	14	0.00396856	0.00990308	-1.68421	4	0.00463945	0.00304266	1.15367	0	0	0	NA	0	0	0	NA	4	0.00804829	0.00543204	2.10118	0	0	0	NA	4	0.00321942	0.00278964	0.312472	4	0.00414609	0.00386368	0.205265	2	0.00201207	0.00287439	-1.23716	0	0	0	NA	0	0	0	NA	0	0	0	NA
sts035	14	0.0114459	0.0238731	-1.46326	1	0.000876235	0.00184752	-0.686249	1	0.000737983	0.00229944	-1.16097	0	0	0	NA	0	0	0	NA	0	0	0	NA	3	0.00822138	0.00505431	1.1537	1	0.00385764	0.00232811	1.1422	1	0.0048496	0.003464	1.34164	1	0.000678944	0.00224759	-1.15753	0	0	0	NA	2	0.00404133	0.00471785	-0.330292
sts036	15	0.0165448	0.0150648	0.282212	2	0.00268049	0.00213588	0.440068	2	0.000840232	0.00265808	-1.51269	1	0.000616766	0.00148698	-1.16221	0	0	0	NA	1	0.00296048	0.00236838	1.22474	2	0.00255624	0.00198002	0.464615	1	0.00258454	0.00137145	1.56567	1	0.0028195	0.00201393	1.34164	2	0.00148024	0.00261344	-0.940658	0	0	0	NA	1	0.000934888	0.00139078	-0.59155
sts040	8	0.00256202	0.00382495	-0.826241	0	0	0	NA	0	0	0	NA	0	0	0	NA	0	0	0	NA	0	0	0	NA	2	0.000317054	0.000943857	-1.0478	1	0.000216363	0.000652882	-1.1624	1	0.000679997	0.000971424	-1.00623	1	0.000198332	0.000637333	-1.15933	0	0	0	NA	2	0.000628482	0.00130576	-1.17515
sts041	11	0.00386179	0.0100233	-1.65249	0	0	0	NA	0	0	0	NA	0	0	0	NA	0	0	0	NA	0	0	0	NA	1	0.00207141	0.000899608	1.53704	0	0	0	NA	0	0	0	NA	1	0.00177326	0.00121352	0.776321	0	0	0	NA	1	0.000411969	0.00124313	-1.1624
sts046	7	0.00507497	0.00670657	-0.589214	1	0.0001733	0.0010416	-1.09306	1	0.000414414	0.00129125	-1.16097	0	0	0	NA	0	0	0	NA	0	0	0	NA	3	0.003654	0.00283179	0.533438	2	0.00235193	0.0026147	-0.227687	1	0.00136165	0.00194521	-1.00623	2	0.00476576	0.00252427	1.92637	0	0	0	NA	2	0.000866502	0.0026147	-1.51481
sts047	10	0.00194732	0.00551729	-1.7169	2	0.00212821	0.00117461	1.39847	0	0	0	NA	2	0.00285458	0.00163861	1.89943	0	0	0	NA	0	0	0	NA	3	0.00189624	0.0016154	0.319393	2	0.000494299	0.00149157	-1.51481	1	0.000776756	0.00110965	-1.00623	2	0.000833718	0.00143998	-0.913353	0	0	0	NA	2	0.000717911	0.00149157	-1.17515
sts051	10	0.00236295	0.00428038	-1.17944	3	0.00273137	0.00138088	1.95486	0	0	0	NA	2	0.00223723	0.00128424	1.89943	0	0	0	NA	0	0	0	NA	3	0.00197293	0.00126894	1.02147	2	0.00122676	0.00116899	0.111971	2	0.00121754	0.00173934	-1.23716	2	0.000679353	0.00114115	-0.889887	0	0	0	NA	2	0.000387399	0.00116899	-1.51481
sts052	7	0.00401103	0.00496605	-0.465427	1	0.00161208	0.000768774	1.4319	1	0.000307082	0.000956821	-1.16097	1	0.000824004	0.00106426	-0.448318	1	0.00201797	0.00144141	1.34164	0	0	0	NA	1	0.001029	0.000702672	0.54935	1	0.00171222	0.000968752	1.33425	0	0	0	NA	1	0.000294287	0.000945681	-1.15933	0	0	0	NA	0	0	0	NA
sts059	7	0.00111374	0.00420815	-1.77965	0	0	0	NA	0	0	0	NA	0	0	0	NA	0	0	0	NA	0	0	0	NA	0	0	0	NA	0	0	0	NA	0	0	0	NA	0	0	0	NA	0	0	0	NA	0	0	0	NA
sts060	10	0.00293304	0.00653745	-1.57652	2	0.000655448	0.00126758	-0.833444	0	0	0	NA	0	0	0	NA	1	0.00125497	0.00112936	0.333503	0	0	0	NA	7	0.00359239	0.00413999	-0.321557	3	0.00191792	0.00251345	-0.64428	2	0.00312347	0.0025649	1.03194	3	0.00205827	0.00235246	-0.314551	0	0	0	NA	3	0.0026029	0.00251345	0.0967705
sts061	4	0.000866278	0.00267258	-1.38855	1	0.000116698	0.000721225	-1.08934	0	0	0	NA	0	0	0	NA	0	0	0	NA	0	0	0	NA	3	0.00233107	0.00198074	0.325643	0	0	0	NA	0	0	0	NA	0	0	0	NA	3	0.00570155	0.00407254	1.81122	3	0.000907065	0.0027371	-1.72938
sts063	23	0.02749	0.0166641	1.9699	0	0	0	NA	0	0	0	NA	0	0	0	NA	0	0	0	NA	0	0	0	NA	20	0.00864324	0.0142492	-1.15773	1	0.000622878	0.000986768	-0.641124	2	0.0020555	0.00293643	-1.23716	0	0	0	NA	18	0.0184995	0.0264278	-1.67554	0	0	0	NA
sts065	3	0.000472334	0.00170612	-1.34883	0	0	0	NA	0	0	0	NA	0	0	0	NA	0	0	0	NA	0	0	0	NA	0	0	0	NA	0	0	0	NA	0	0	0	NA	0	0	0	NA	0	0	0	NA	0	0	0	NA
sts066	18	0.0116525	0.0090295	0.854677	5	0.0051922	0.00268245	2.19967	0	0	0	NA	0	0	0	NA	4	0.00248342	0.00383118	-1.5347	0	0	0	NA	16	0.00567701	0.0079021	-0.80408	15	0.00763382	0.0103187	-0.947331	2	0.0014191	0.00202728	-1.23716	3	0.000620856	0.0019951	-1.73253	12	0.0139545	0.0121637	0.801623	3	0.000677297	0.00204377	-1.72938
sts068	11	0.00516575	0.0114497	-1.47402	1	0.00255776	0.00111932	1.66302	0	0	0	NA	0	0	0	NA	0	0	0	NA	0	0	0	NA	3	0.00173524	0.00307872	-0.801718	2	0.00316264	0.00284271	0.254984	1	0.00296077	0.00211484	1.34164	0	0	0	NA	1	0.00148038	0.00211484	-1.00623	0	0	0	NA
sts070	5	0.00198275	0.00290318	-0.699174	1	0.00146205	0.000623766	1.73912	0	0	0	NA	1	0.000938411	0.000870169	0.155746	1	0.000721855	0.00111361	-1.05482	0	0	0	NA	1	0.000198965	0.000575875	-0.776137	1	0.000274992	0.000802565	-1.16356	1	0.00137496	0.00117854	0.559017	0	0	0	NA	0	0	0	NA	0	0	0	NA
sts071	23	0.007596	0.0130107	-1.27116	17	0.00296371	0.0102305	-2.17455	0	0	0	NA	15	0.00596113	0.0125336	-2.05421	3	0.00207946	0.00320799	-1.44751	0	0	0	NA	18	0.00967951	0.00993031	-0.0734295	0	0	0	NA	2	0.00211247	0.00226336	-0.274924	16	0.0188168	0.0117485	2.12299	1	0.000924206	0.00121429	-0.933021	2	0.000504112	0.00152118	-1.51481
sts072	13	0.0074686	0.00692122	0.219355	5	0.00134503	0.00287349	-1.25491	0	0	0	NA	0	0	0	NA	0	0	0	NA	0	0	0	NA	5	0.00492146	0.00264786	1.88337	5	0.00675744	0.00363503	2.55308	0	0	0	NA	5	0.00203182	0.00350931	-1.20611	0	0	0	NA	5	0.001262	0.00368315	-1.98137
sts073	4	0.00705608	0.00376376	1.79714	0	0	0	NA	0	0	0	NA	0	0	0	NA	0	0	0	NA	0	0	0	NA	5	0.00348474	0.00463851	-0.541259	0	0	0	NA	3	0.00401472	0.00573532	-1.35841	2	0.00143638	0.00248088	-0.913353	3	0.0066912	0.00573532	0.754675	3	0.0043797	0.00385463	0.352329
sts080	7	0.00328123	0.00533389	-0.932032	2	0.00203682	0.00165681	0.39999	0	0	0	NA	0	0	0	NA	1	0.00180491	0.00154707	0.559017	0	0	0	NA	3	0.00193477	0.00225218	-0.258932	2	0.000689149	0.00207953	-1.51481	2	0.00397081	0.00309414	1.16843	0	0	0	NA	0	0	0	NA	0	0	0	NA
sts082	5	0.00144799	0.00314876	-1.18999	0	0	0	NA	0	0	0	NA	0	0	0	NA	0	0	0	NA	0	0	0	NA	0	0	0	NA	0	0	0	NA	0	0	0	NA	0	0	0	NA	0	0	0	NA	0	0	0	NA
sts083	13	0.00510821	0.00376742	0.99677	8	0.000794163	0.00247727	-1.81377	0	0	0	NA	0	0	0	NA	0	0	0	NA	0	0	0	NA	9	0.00580401	0.0025464	3.26239	0	0	0	NA	0	0	0	NA	2	0.00022792	0.000754511	-1.51406	8	0.003256	0.00465143	-1.57597	0	0	0	NA
sts085	31	0.00781348	0.0147813	-1.4778	4	0.00231128	0.00204235	0.28974	0	0	0	NA	3	0.00218418	0.00213482	0.067026	3	0.00387924	0.00273205	1.72778	0	0	0	NA	11	0.006885	0.00515627	0.892519	4	0.00216706	0.00259099	-0.459489	2	0.0013493	0.00192757	-1.23716	8	0.00599764	0.00500276	0.631426	2	0.00157418	0.00206827	-1.13197	5	0.00185018	0.00323874	-1.27431
sts086	21	0.0160145	0.01439	0.337494	2	0.000891438	0.00147374	-0.680632	0	0	0	NA	2	0.000852748	0.00205591	-1.49796	0	0	0	NA	0	0	0	NA	11	0.0041158	0.00744851	-1.19112	2	0.0011813	0.00187142	-0.835495	0	0	0	NA	0	0	0	NA	10	0.0127344	0.0149386	-0.886223	2	0.00168335	0.00187142	-0.227687
sts087	6	0.00386165	0.00675907	-0.995469	0	0	0	NA	0	0	0	NA	0	0	0	NA	0	0	0	NA	0	0	0	NA	0	0	0	NA	0	0	0	NA	0	0	0	NA	0	0	0	NA	0	0	0	NA	0	0	0	NA
sts089	25	0.0167116	0.0137706	0.656424	11	0.0151158	0.00647498	3.78728	11	0.00930972	0.00802636	0.541538	11	0.0119891	0.00903276	1.23653	0	0	0	NA	11	0.0119891	0.0143869	-1.19955	16	0.012156	0.00880612	1.10411	16	0.0160279	0.0121005	1.19288	11	0.0171273	0.0122338	2.16342	11	0.00239782	0.00793779	-2.34085	0	0	0	NA	11	0.00314944	0.00822217	-2.13485
sts090	12	0.00596999	0.007452	-0.544507	4	0.00210292	0.00267576	-0.472329	1	0.000268244	0.000835805	-1.16097	1	0.00100256	0.000929653	0.155746	1	0.00165257	0.00118973	1.1665	0	0	0	NA	8	0.00558249	0.00489907	0.345796	4	0.00438015	0.00338491	0.825702	0	0	0	NA	0	0	0	NA	3	0.0030848	0.00405302	-1.23311	7	0.00592923	0.00592359	0.00304626
sts099	19	0.0234875	0.0158092	1.43264	3	0.00571143	0.00268359	2.25526	2	0.0042008	0.00221771	1.96636	0	0	0	NA	0	0	0	NA	0	0	0	NA	4	0.00280037	0.00328806	-0.301446	3	0.00376435	0.00340772	0.270693	0	0	0	NA	0	0	0	NA	0	0	0	NA	0	0	0	NA
sts102	4	0.00196944	0.0042591	-1.10447	0	0	0	NA	0	0	0	NA	0	0	0	NA	0	0	0	NA	0	0	0	NA	1	0.00160949	0.00105219	0.625001	1	0.00275338	0.00145397	1.55373	1	0.00302872	0.00216337	1.34164	0	0	0	NA	0	0	0	NA	0	0	0	NA
sts104	8	0.00610525	0.0051731	0.450907	2	0.000457358	0.00140987	-1.18061	1	0.000306557	0.000894687	-1.16356	1	0.000402356	0.00097005	-1.16221	0	0	0	NA	0	0	0	NA	1	0.0014937	0.000638995	1.57835	0	0	0	NA	1	0.00153279	0.00131382	0.559017	1	0.00051315	0.000861971	-0.681114	1	0.00153279	0.00131382	0.559017	0	0	0	NA
sts108	11	0.00312406	0.0102306	-1.8656	0	0	0	NA	0	0	0	NA	0	0	0	NA	0	0	0	NA	0	0	0	NA	0	0	0	NA	0	0	0	NA	0	0	0	NA	0	0	0	NA	0	0	0	NA	0	0	0	NA
sts113	8	0.00140128	0.00551955	-1.86709	1	0.000236708	0.000744756	-0.886563	0	0	0	NA	0	0	0	NA	0	0	0	NA	0	0	0	NA	1	0.00158532	0.000680237	1.56628	0	0	0	NA	0	0	0	NA	1	0.000274754	0.000909549	-1.15753	1	0.000981263	0.0014018	-1.00623	0	0	0	NA
sts116	3	0.00252114	0.00330752	-0.465349	1	0.000462883	0.00119838	-0.853209	0	0	0	NA	0	0	0	NA	0	0	0	NA	0	0	0	NA	1	0.00131854	0.00104723	0.309594	1	0.00262351	0.00151559	1.37805	1	0.00248236	0.00212773	0.559017	0	0	0	NA	1	0.00312777	0.00250222	1.22474	0	0	0	NA
sts120	3	0.00124645	0.00204991	-0.72985	0	0	0	NA	0	0	0	NA	0	0	0	NA	0	0	0	NA	0	0	0	NA	0	0	0	NA	0	0	0	NA	0	0	0	NA	0	0	0	NA	0	0	0	NA	0	0	0	NA
sts121	9	0.00204107	0.00657483	-1.77585	0	0	0	NA	0	0	0	NA	0	0	0	NA	0	0	0	NA	0	0	0	NA	1	0.00024197	0.00071945	-0.781256	0	0	0	NA	0	0	0	NA	1	0.000556968	0.000961981	-0.698274	0	0	0	NA	0	0	0	NA
sts123	8	0.00300147	0.00419802	-0.713248	3	0.000567018	0.0017165	-1.35723	0	0	0	NA	0	0	0	NA	0	0	0	NA	0	0	0	NA	4	0.00388276	0.00207303	1.77364	1	0.000814169	0.000716562	0.236818	0	0	0	NA	3	0.00103463	0.00209071	-1.26379	3	0.00223896	0.00319852	-1.35841	0	0	0	NA
sts124	12	0.00338651	0.00711571	-1.43566	1	0.000293869	0.000635996	-0.696134	1	0.000245336	0.000788378	-1.15933	0	0	0	NA	0	0	0	NA	0	0	0	NA	1	0.00134571	0.000584439	1.53704	0	0	0	NA	0	0	0	NA	0	0	0	NA	1	0.000841153	0.00120165	-1.00623	0	0	0	NA
sts125	12	0.00351931	0.00834011	-1.59112	1	0.000120163	0.000742639	-1.08934	0	0	0	NA	0	0	0	NA	0	0	0	NA	0	0	0	NA	2	0.000742087	0.00136285	-0.721144	1	0.00155666	0.000939457	1.1422	0	0	0	NA	2	0.000570776	0.00183417	-1.51469	0	0	0	NA	0	0	0	NA

## Sheet: Syn
Synonymous
STS	O.rufipogon.SNPs	O.rufipogon.Pi	O.rufipogon.theta	O.rufipgon.D	All_weedy.SNPs	All_weedy.Pi	All_weedy.theta	All_weedy.D	SH.SNPs	SH.Pi	SH.theta	SH.D	BHA1.SNPs	BHA1.Pi	BHA1.theta	BHA1.D	BHA2.SNPs	BHA2.Pi	BHA2.theta	BHA2.D	BRH.SNPs	BRH.Pi	BRH.theta	BRH.D	O.sativa.SNPs	O.sativa.Pi	O.sativa.theta	O.sativa.D	indica.SNPs	indica.Pi	indica.theta	indica.D	aus.SNPs	aus.Pi	aus.theta	aus.D	trp.jpn.SNPs	trp.jpn.Pi	trp.jpn.theta	trp.jpn.D	aromatic.SNPs	aromatic.Pi	aromatic.theta	aromatic.D	tmp.jpn.SNPs	tmp.jpn.Pi	tmp.jpn.theta	tmp.jpn.D
sts004	2	0.00328536	0.00760067	-0.88725	1	0.00984017	0.00421315	1.74339	1	0.00938356	0.0053091	1.33425	1	0.00628992	0.00583251	0.155746	1	0.0048384	0.00746419	-1.05482	0	0	0	NA	1	0.00256964	0.00385993	-0.396405	1	0.0073728	0.00537937	0.655927	0	0	0	NA	1	0.0016128	0.00518267	-1.15933	0	0	0	NA	0	0	0	NA
sts005	3	0.00643016	0.00567137	0.240075	0	0	0	NA	0	0	0	NA	0	0	0	NA	0	0	0	NA	0	0	0	NA	0	0	0	NA	0	0	0	NA	0	0	0	NA	0	0	0	NA	0	0	0	NA	0	0	0	NA
sts007	7	0.0150381	0.0116924	0.671904	0	0	0	NA	0	0	0	NA	0	0	0	NA	0	0	0	NA	0	0	0	NA	0	0	0	NA	0	0	0	NA	0	0	0	NA	0	0	0	NA	0	0	0	NA	0	0	0	NA
sts011	2	0.00360488	0.00501683	-0.432682	0	0	0	NA	0	0	0	NA	0	0	0	NA	0	0	0	NA	0	0	0	NA	1	0.00219401	0.00257814	-0.175814	1	0.00118064	0.00356262	-1.1624	0	0	0	NA	0	0	0	NA	1	0.00371058	0.00530082	-1.00623	1	0.00118064	0.00356262	-1.1624
sts012	2	0.00661742	0.00683126	-0.0485019	0	0	0	NA	0	0	0	NA	0	0	0	NA	0	0	0	NA	0	0	0	NA	0	0	0	NA	0	0	0	NA	0	0	0	NA	0	0	0	NA	0	0	0	NA	0	0	0	NA
sts021	8	0.0137357	0.0173985	-0.523345	7	0.0100203	0.0165357	-1.0139	0	0	0	NA	0	0	0	NA	0	0	0	NA	0	0	0	NA	8	0.0360768	0.0175111	2.64766	8	0.0135174	0.0247822	-1.54057	0	0	0	NA	7	0.0174626	0.0204865	-0.461346	7	0.0364299	0.0312256	0.862839	0	0	0	NA
sts023	5	0.0196455	0.0189475	0.0787068	3	0.00337956	0.0127135	-1.47308	1	0.0031155	0.00523331	-0.681114	0	0	0	NA	0	0	0	NA	0	0	0	NA	3	0.0206335	0.0116656	1.41851	3	0.0124363	0.0160829	-0.58648	0	0	0	NA	0	0	0	NA	2	0.0111673	0.0159532	-1.23716	0	0	0	NA
sts024	0	0	0	NA	0	0	0	NA	0	0	0	NA	0	0	0	NA	0	0	0	NA	0	0	0	NA	0	0	0	NA	0	0	0	NA	0	0	0	NA	0	0	0	NA	0	0	0	NA	0	0	0	NA
sts025	1	0.00331991	0.00545811	-0.452908	0	0	0	NA	0	0	0	NA	0	0	0	NA	0	0	0	NA	0	0	0	NA	0	0	0	NA	0	0	0	NA	0	0	0	NA	0	0	0	NA	0	0	0	NA	0	0	0	NA
sts031	3	0.00370676	0.00877945	-1.03677	0	0	0	NA	0	0	0	NA	0	0	0	NA	0	0	0	NA	0	0	0	NA	0	0	0	NA	0	0	0	NA	0	0	0	NA	0	0	0	NA	0	0	0	NA	0	0	0	NA
sts035	14	0.00964728	0.0229521	-1.58518	1	0.000876235	0.00184752	-0.686249	1	0.000737983	0.00229944	-1.16097	0	0	0	NA	0	0	0	NA	0	0	0	NA	3	0.00822138	0.00505431	1.1537	1	0.00385764	0.00232811	1.1422	1	0.0048496	0.003464	1.34164	1	0.000678944	0.00224759	-1.15753	0	0	0	NA	2	0.00404133	0.00471785	-0.330292
sts036	6	0.0143441	0.0109274	0.712324	1	0.000320263	0.0020064	-1.08751	1	0.00077397	0.00248712	-1.15933	0	0	0	NA	0	0	0	NA	0	0	0	NA	1	0.000226528	0.0018658	-1.04993	0	0	0	NA	0	0	0	NA	1	0.000743011	0.00245968	-1.15753	0	0	0	NA	0	0	0	NA
sts040	0	0	0	NA	0	0	0	NA	0	0	0	NA	0	0	0	NA	0	0	0	NA	0	0	0	NA	0	0	0	NA	0	0	0	NA	0	0	0	NA	0	0	0	NA	0	0	0	NA	0	0	0	NA
sts041	7	0.0037167	0.0128094	-1.66585	0	0	0	NA	0	0	0	NA	0	0	0	NA	0	0	0	NA	0	0	0	NA	0	0	0	NA	0	0	0	NA	0	0	0	NA	0	0	0	NA	0	0	0	NA	0	0	0	NA
sts046	4	0.00437714	0.00773908	-0.86141	0	0	0	NA	0	0	0	NA	0	0	0	NA	0	0	0	NA	0	0	0	NA	1	0.000667279	0.00198402	-0.781256	1	0.00247173	0.00274789	-0.174717	0	0	0	NA	0	0	0	NA	0	0	0	NA	0	0	0	NA
sts047	4	0.00739821	0.0144671	-0.975814	1	0.00581023	0.00401317	0.579477	0	0	0	NA	1	0.00975293	0.00559847	1.4737	0	0	0	NA	0	0	0	NA	2	0.0102057	0.00735889	0.609684	1	0.00168882	0.00509607	-1.1624	0	0	0	NA	2	0.00569695	0.00983962	-0.913353	0	0	0	NA	2	0.00490562	0.0101921	-1.17515
sts051	0	0	0	NA	0	0	0	NA	0	0	0	NA	0	0	0	NA	0	0	0	NA	0	0	0	NA	0	0	0	NA	0	0	0	NA	0	0	0	NA	0	0	0	NA	0	0	0	NA	0	0	0	NA
sts052	4	0.0131844	0.0107052	0.459225	1	0.00632525	0.0030164	1.4319	1	0.00120488	0.00375423	-1.16097	1	0.00323311	0.00417577	-0.448318	1	0.00791781	0.00565558	1.34164	0	0	0	NA	1	0.00403743	0.00275704	0.54935	1	0.00671814	0.00380105	1.33425	0	0	0	NA	1	0.00115468	0.00371052	-1.15933	0	0	0	NA	0	0	0	NA
sts059	0	0	0	NA	0	0	0	NA	0	0	0	NA	0	0	0	NA	0	0	0	NA	0	0	0	NA	0	0	0	NA	0	0	0	NA	0	0	0	NA	0	0	0	NA	0	0	0	NA	0	0	0	NA
sts060	0	0	0	NA	1	0.000825593	0.00510237	-1.08934	0	0	0	NA	0	0	0	NA	0	0	0	NA	0	0	0	NA	2	0.0089799	0.00950111	-0.0881342	1	0.00247678	0.0067321	-1.1648	0	0	0	NA	1	0.00196078	0.0063009	-1.15933	0	0	0	NA	2	0.0143103	0.0134642	0.150194
sts061	1	0.000394711	0.00381188	-1.02786	0	0	0	NA	0	0	0	NA	0	0	0	NA	0	0	0	NA	0	0	0	NA	0	0	0	NA	0	0	0	NA	0	0	0	NA	0	0	0	NA	0	0	0	NA	0	0	0	NA
sts063	7	0.0301754	0.0182913	1.52473	0	0	0	NA	0	0	0	NA	0	0	0	NA	0	0	0	NA	0	0	0	NA	6	0.0104211	0.0160593	-0.805615	0	0	0	NA	0	0	0	NA	0	0	0	NA	6	0.023166	0.0330943	-1.52412	0	0	0	NA
sts065	3	0.00673724	0.0279648	-1.36891	0	0	0	NA	0	0	0	NA	0	0	0	NA	0	0	0	NA	0	0	0	NA	0	0	0	NA	0	0	0	NA	0	0	0	NA	0	0	0	NA	0	0	0	NA	0	0	0	NA
sts066	1	0.000541762	0.00514756	-1.03011	0	0	0	NA	0	0	0	NA	0	0	0	NA	0	0	0	NA	0	0	0	NA	0	0	0	NA	0	0	0	NA	0	0	0	NA	0	0	0	NA	0	0	0	NA	0	0	0	NA
sts068	6	0.00343018	0.0119473	-1.60186	0	0	0	NA	0	0	0	NA	0	0	0	NA	0	0	0	NA	0	0	0	NA	1	0.000234302	0.0020419	-1.04209	0	0	0	NA	0	0	0	NA	0	0	0	NA	1	0.00294551	0.00420787	-1.00623	0	0	0	NA
sts070	0	0	0	NA	0	0	0	NA	0	0	0	NA	0	0	0	NA	0	0	0	NA	0	0	0	NA	0	0	0	NA	0	0	0	NA	0	0	0	NA	0	0	0	NA	0	0	0	NA	0	0	0	NA
sts071	0	0	0	NA	0	0	0	NA	0	0	0	NA	0	0	0	NA	0	0	0	NA	0	0	0	NA	0	0	0	NA	0	0	0	NA	0	0	0	NA	0	0	0	NA	0	0	0	NA	0	0	0	NA
sts072	0	0	0	NA	0	0	0	NA	0	0	0	NA	0	0	0	NA	0	0	0	NA	0	0	0	NA	0	0	0	NA	0	0	0	NA	0	0	0	NA	0	0	0	NA	0	0	0	NA	0	0	0	NA
sts073	0	0	0	NA	0	0	0	NA	0	0	0	NA	0	0	0	NA	0	0	0	NA	0	0	0	NA	0	0	0	NA	0	0	0	NA	0	0	0	NA	0	0	0	NA	0	0	0	NA	0	0	0	NA
sts080	0	0	0	NA	0	0	0	NA	0	0	0	NA	0	0	0	NA	0	0	0	NA	0	0	0	NA	0	0	0	NA	0	0	0	NA	0	0	0	NA	0	0	0	NA	0	0	0	NA	0	0	0	NA
sts082	1	0.00450566	0.00585297	-0.263934	0	0	0	NA	0	0	0	NA	0	0	0	NA	0	0	0	NA	0	0	0	NA	0	0	0	NA	0	0	0	NA	0	0	0	NA	0	0	0	NA	0	0	0	NA	0	0	0	NA
sts083	1	0.00636714	0.00300764	1.29696	1	0.00106034	0.00333616	-0.886563	0	0	0	NA	0	0	0	NA	0	0	0	NA	0	0	0	NA	1	0.00703226	0.0030541	1.53704	0	0	0	NA	0	0	0	NA	0	0	0	NA	1	0.0043956	0.00627943	-1.00623	0	0	0	NA
sts085	5	0.02417	0.027333	-0.247437	1	0.000988386	0.00610847	-1.08934	0	0	0	NA	1	0.00352113	0.00848917	-1.16221	0	0	0	NA	0	0	0	NA	2	0.0253303	0.011184	1.99796	0	0	0	NA	0	0	0	NA	2	0.023662	0.0149202	1.27105	0	0	0	NA	2	0.0097555	0.0154547	-0.835495
sts086	5	0.0306294	0.0178279	1.52893	1	0.00241225	0.00398798	-0.511316	0	0	0	NA	1	0.00230755	0.00556333	-1.16221	0	0	0	NA	0	0	0	NA	5	0.011172	0.0183235	-0.850968	1	0.00319661	0.00506408	-0.641124	0	0	0	NA	0	0	0	NA	4	0.031998	0.0323394	-0.0572223	1	0.00455516	0.00506408	-0.174717
sts087	2	0.00169705	0.00565339	-1.07588	0	0	0	NA	0	0	0	NA	0	0	0	NA	0	0	0	NA	0	0	0	NA	0	0	0	NA	0	0	0	NA	0	0	0	NA	0	0	0	NA	0	0	0	NA	0	0	0	NA
sts089	4	0.00549303	0.018395	-1.3908	0	0	0	NA	0	0	0	NA	0	0	0	NA	0	0	0	NA	0	0	0	NA	1	0.00158606	0.00471582	-0.781256	1	0.00587508	0.00653146	-0.174717	0	0	0	NA	0	0	0	NA	0	0	0	NA	0	0	0	NA
sts090	5	0.0150117	0.0182204	-0.376155	2	0.00900314	0.00815688	0.179433	1	0.00163544	0.00509579	-1.16097	1	0.00611247	0.00566796	0.155746	1	0.0100755	0.00725362	1.1665	0	0	0	NA	3	0.0130411	0.0112009	0.302504	2	0.0149809	0.0103187	1.02368	0	0	0	NA	0	0	0	NA	1	0.0062692	0.0082369	-0.933021	2	0.0105029	0.0103187	0.0404639
sts099	6	0.0252098	0.0169181	1.10127	1	0.00635871	0.0031537	1.31513	1	0.00740506	0.00390932	1.50504	0	0	0	NA	0	0	0	NA	0	0	0	NA	2	0.00417547	0.0057961	-0.441664	2	0.00789964	0.00800938	-0.0310429	0	0	0	NA	0	0	0	NA	0	0	0	NA	0	0	0	NA
sts102	4	0.00371557	0.00842797	-1.10874	0	0	0	NA	0	0	0	NA	0	0	0	NA	0	0	0	NA	0	0	0	NA	1	0.00331256	0.00216556	0.625001	1	0.00566685	0.00299249	1.55373	1	0.00623354	0.00445253	1.34164	0	0	0	NA	0	0	0	NA	0	0	0	NA
sts104	2	0.00915568	0.00693903	0.491108	0	0	0	NA	0	0	0	NA	0	0	0	NA	0	0	0	NA	0	0	0	NA	0	0	0	NA	0	0	0	NA	0	0	0	NA	0	0	0	NA	0	0	0	NA	0	0	0	NA
sts108	5	0.00207423	0.0112295	-1.73597	0	0	0	NA	0	0	0	NA	0	0	0	NA	0	0	0	NA	0	0	0	NA	0	0	0	NA	0	0	0	NA	0	0	0	NA	0	0	0	NA	0	0	0	NA	0	0	0	NA
sts113	4	0.00205607	0.0089659	-1.52821	1	0.000799841	0.00251654	-0.886563	0	0	0	NA	0	0	0	NA	0	0	0	NA	0	0	0	NA	1	0.00535684	0.00229853	1.56628	0	0	0	NA	0	0	0	NA	1	0.000928397	0.00307338	-1.15753	1	0.0033157	0.00473672	-1.00623	0	0	0	NA
sts116	2	0.00379037	0.00462722	-0.289096	1	0.00102263	0.00264753	-0.853209	0	0	0	NA	0	0	0	NA	0	0	0	NA	0	0	0	NA	1	0.002913	0.00231361	0.309594	1	0.00579601	0.00334833	1.37805	1	0.00548417	0.00470072	0.559017	0	0	0	NA	1	0.00691005	0.00552804	1.22474	0	0	0	NA
sts120	0	0	0	NA	0	0	0	NA	0	0	0	NA	0	0	0	NA	0	0	0	NA	0	0	0	NA	0	0	0	NA	0	0	0	NA	0	0	0	NA	0	0	0	NA	0	0	0	NA	0	0	0	NA
sts121	3	0.00190237	0.00917818	-1.42622	0	0	0	NA	0	0	0	NA	0	0	0	NA	0	0	0	NA	0	0	0	NA	0	0	0	NA	0	0	0	NA	0	0	0	NA	0	0	0	NA	0	0	0	NA	0	0	0	NA
sts123	4	0.0271123	0.0204227	0.649517	2	0.00394702	0.0116617	-1.16358	0	0	0	NA	0	0	0	NA	0	0	0	NA	0	0	0	NA	2	0.0245977	0.0105073	2.12069	0	0	0	NA	0	0	0	NA	2	0.00641696	0.0141575	-1.20229	2	0.0151052	0.0215788	-1.23716	0	0	0	NA
sts124	1	0.000447728	0.00432389	-1.02786	0	0	0	NA	0	0	0	NA	0	0	0	NA	0	0	0	NA	0	0	0	NA	0	0	0	NA	0	0	0	NA	0	0	0	NA	0	0	0	NA	0	0	0	NA	0	0	0	NA
sts125	3	0.00424679	0.0112322	-1.12426	0	0	0	NA	0	0	0	NA	0	0	0	NA	0	0	0	NA	0	0	0	NA	0	0	0	NA	0	0	0	NA	0	0	0	NA	0	0	0	NA	0	0	0	NA	0	0	0	NA
sts004
sts005
sts007
sts011
sts012
sts021
sts023
sts024
sts025
sts031
sts035
sts036
sts040
sts041
sts046
sts047
sts051
sts052
sts059
sts060
sts061
sts063
sts065
sts066
sts068
sts070
sts071
sts072
sts073
sts080
sts082
sts083
sts085
sts086
sts087
sts089
sts090
sts099
sts102
sts104
sts108
sts113
sts116
sts120
sts121
sts123
sts124
sts125
sts004
sts005
sts007
sts011
sts012
sts021
sts023
sts024
sts025
sts031
sts035
sts036
sts040
sts041
sts046
sts047
sts051
sts052
sts059
sts060
sts061
sts063
sts065
sts066
sts068
sts070
sts071
sts072
sts073
sts080
sts082
sts083
sts085
sts086
sts087
sts089
sts090
sts099
sts102
sts104
sts108
sts113
sts116
sts120
sts121
sts123
sts124
sts125
sts004
sts005
sts007
sts011
sts012
sts021
sts023
sts024
sts025
sts031
sts035
sts036
sts040
sts041
sts046
sts047
sts051
sts052
sts059
sts060
sts061
sts063
sts065
sts066
sts068
sts070
sts071
sts072
sts073
sts080
sts082
sts083
sts085
sts086
sts087
sts089
sts090
sts099
sts102
sts104
sts108
sts113
sts116
sts120
sts121
sts123
sts124
sts125
sts004
sts005
sts007
sts011
sts012
sts021
sts023
sts024
sts025
sts031
sts035
sts036
sts040
sts041
sts046
sts047
sts051
sts052
sts059
sts060
sts061
sts063
sts065
sts066
sts068
sts070
sts071
sts072
sts073
sts080
sts082
sts083
sts085
sts086
sts087
sts089
sts090
sts099
sts102
sts104
sts108
sts113
sts116
sts120
sts121
sts123
sts124
sts125
sts004
sts005
sts007
sts011
sts012
sts021
sts023
sts024
sts025
sts031
sts035
sts036
sts040
sts041
sts046
sts047
sts051
sts052
sts059
sts060
sts061
sts063
sts065
sts066
sts068
sts070
sts071
sts072
sts073
sts080
sts082
sts083
sts085
sts086
sts087
sts089
sts090
sts099
sts102
sts104
sts108
sts113
sts116
sts120
sts121
sts123
sts124
sts125
sts004
sts005
sts007
sts011
sts012
sts021
sts023
sts024
sts025
sts031
sts035
sts036
sts040
sts041
sts046
sts047
sts051
sts052
sts059
sts060
sts061
sts063
sts065
sts066
sts068
sts070
sts071
sts072
sts073
sts080
sts082
sts083
sts085
sts086
sts087
sts089
sts090
sts099
sts102
sts104
sts108
sts113
sts116
sts120
sts121
sts123
sts124
sts125
sts004
sts005
sts007
sts011
sts012
sts021
sts023
sts024
sts025
sts031
sts035
sts036
sts040
sts041
sts046
sts047
sts051
sts052
sts059
sts060
sts061
sts063
sts065
sts066
sts068
sts070
sts071
sts072
sts073
sts080
sts082
sts083
sts085
sts086
sts087
sts089
sts090
sts099
sts102
sts104
sts108
sts113
sts116
sts120
sts121
sts123
sts124
sts125
sts004
sts005
sts007
sts011
sts012
sts021
sts023
sts024
sts025
sts031
sts035
sts036
sts040
sts041
sts046
sts047
sts051
sts052
sts059
sts060
sts061
sts063
sts065
sts066
sts068
sts070
sts071
sts072
sts073
sts080
sts082
sts083
sts085
sts086
sts087
sts089
sts090
sts099
sts102
sts104
sts108
sts113
sts116
sts120
sts121
sts123
sts124
sts125
sts004
sts005
sts007
sts011
sts012
sts021
sts023
sts024
sts025
sts031
sts035
sts036
sts040
sts041
sts046
sts047
sts051
sts052
sts059
sts060
sts061
sts063
sts065
sts066
sts068
sts070
sts071
sts072
sts073
sts080
sts082
sts083
sts085
sts086
sts087
sts089
sts090
sts099
sts102
sts104
sts108
sts113
sts116
sts120
sts121
sts123
sts124
sts125
sts004
sts005
sts007
sts011
sts012
sts021
sts023
sts024
sts025
sts031
sts035
sts036
sts040
sts041
sts046
sts047
sts051
sts052
sts059
sts060
sts061
sts063
sts065
sts066
sts068
sts070
sts071
sts072
sts073
sts080
sts082
sts083
sts085
sts086
sts087
sts089
sts090
sts099
sts102
sts104
sts108
sts113
sts116
sts120
sts121
sts123
sts124
sts125
sts004
sts005
sts007
sts011
sts012
sts021
sts023
sts024
sts025
sts031
sts035
sts036
sts040
sts041
sts046
sts047
sts051
sts052
sts059
sts060
sts061
sts063
sts065
sts066
sts068
sts070
sts071
sts072
sts073
sts080
sts082
sts083
sts085
sts086
sts087
sts089
sts090
sts099
sts102
sts104
sts108
sts113
sts116
sts120
sts121
sts123
sts124
sts125

## Sheet: Non_syn
Non-synonymous
STS	O.rufipogon.SNPs	O.rufipogon.Pi	O.rufipogon.theta	O.rufipgon.D	All_weedy.SNPs	All_weedy.Pi	All_weedy.theta	All_weedy.D	SH.SNPs	SH.Pi	SH.theta	SH.D	BHA1.SNPs	BHA1.Pi	BHA1.theta	BHA1.D	BHA2.SNPs	BHA2.Pi	BHA2.theta	BHA2.D	BRH.SNPs	BRH.Pi	BRH.theta	BRH.D	O.sativa.SNPs	O.sativa.Pi	O.sativa.theta	O.sativa.D	indica.SNPs	indica.Pi	indica.theta	indica.D	aus.SNPs	aus.Pi	aus.theta	aus.D	trp.jpn.SNPs	trp.jpn.Pi	trp.jpn.theta	trp.jpn.D	aromatic.SNPs	aromatic.Pi	aromatic.theta	aromatic.D	tmp.jpn.SNPs	tmp.jpn.Pi	tmp.jpn.theta	tmp.jpn.D
sts004	6	0.00935755	0.00752041	0.552552	4	0.0121568	0.00560596	2.58768	3	0.00936423	0.00529817	1.98504	4	0.00836928	0.00776065	0.245352	4	0.00643791	0.00993176	-1.5347	0	0	0	NA	5	0.00556249	0.00640494	-0.287359	5	0.00889044	0.00894715	-0.0191053	1	0.00386274	0.00281952	1.4451	4	0.00296144	0.00681989	-1.52878	0	0	0	NA	0	0	0	NA
sts005	5	0.00122443	0.00255602	-1.10927	1	0.00130653	0.000571762	1.66302	1	0.000220558	0.000708754	-1.15933	0	0	0	NA	0	0	0	NA	0	0	0	NA	1	0.0012098	0.000525412	1.53704	0	0	0	NA	1	0.00141157	0.00115914	0.850568	1	0.000741074	0.000700933	0.0949812	1	0.00126033	0.00108028	0.559017	0	0	0	NA
sts007	6	0.00329731	0.00288009	0.326148	1	0.000170951	0.000537864	-0.886563	0	0	0	NA	0	0	0	NA	0	0	0	NA	0	0	0	NA	1	0.00112175	0.000493528	1.50575	0	0	0	NA	0	0	0	NA	1	0.000198427	0.000656878	-1.15753	0	0	0	NA	0	0	0	NA
sts011	0	0	0	NA	0	0	0	NA	0	0	0	NA	0	0	0	NA	0	0	0	NA	0	0	0	NA	0	0	0	NA	0	0	0	NA	0	0	0	NA	0	0	0	NA	0	0	0	NA	0	0	0	NA
sts012	6	0.00136552	0.00570701	-1.71608	0	0	0	NA	0	0	0	NA	0	0	0	NA	0	0	0	NA	0	0	0	NA	0	0	0	NA	0	0	0	NA	0	0	0	NA	0	0	0	NA	0	0	0	NA	0	0	0	NA
sts021	10	0.00667179	0.00709742	-0.157012	6	0.00176636	0.00462094	-1.52741	0	0	0	NA	0	0	0	NA	0	0	0	NA	0	0	0	NA	7	0.00860452	0.00499424	1.74439	7	0.00551646	0.00704912	-0.716391	0	0	0	NA	3	0.00244129	0.00286405	-0.371271	3	0.00509295	0.00436538	0.754675	3	0.00560224	0.00297275	2.32352
sts023	0	0	0	NA	0	0	0	NA	0	0	0	NA	0	0	0	NA	0	0	0	NA	0	0	0	NA	0	0	0	NA	0	0	0	NA	0	0	0	NA	0	0	0	NA	0	0	0	NA	0	0	0	NA
sts024	0	0	0	NA	0	0	0	NA	0	0	0	NA	0	0	0	NA	0	0	0	NA	0	0	0	NA	0	0	0	NA	0	0	0	NA	0	0	0	NA	0	0	0	NA	0	0	0	NA	0	0	0	NA
sts025	0	0	0	NA	0	0	0	NA	0	0	0	NA	0	0	0	NA	0	0	0	NA	0	0	0	NA	0	0	0	NA	0	0	0	NA	0	0	0	NA	0	0	0	NA	0	0	0	NA	0	0	0	NA
sts031	0	0	0	NA	0	0	0	NA	0	0	0	NA	0	0	0	NA	0	0	0	NA	0	0	0	NA	0	0	0	NA	0	0	0	NA	0	0	0	NA	0	0	0	NA	0	0	0	NA	0	0	0	NA
sts035	3	0.00152653	0.00161329	-0.0964972	1	0.000287459	0.000606102	-0.686249	1	0.000242104	0.000754359	-1.16097	0	0	0	NA	0	0	0	NA	0	0	0	NA	1	0.00132623	0.000552709	1.65144	1	0.00134991	0.000763765	1.33425	1	0.00159097	0.00113641	1.34164	1	0.000222736	0.000737348	-1.15753	0	0	0	NA	0	0	0	NA
sts036	4	0.00282523	0.00231786	0.437603	1	0.000863382	0.000642312	0.445393	1	0.00150818	0.000796207	1.50504	0	0	0	NA	0	0	0	NA	0	0	0	NA	1	0.000340751	0.000595843	-0.510278	1	0.00113267	0.000826427	0.655927	0	0	0	NA	0	0	0	NA	0	0	0	NA	0	0	0	NA
sts040	0	0	0	NA	0	0	0	NA	0	0	0	NA	0	0	0	NA	0	0	0	NA	0	0	0	NA	1	0.000386321	0.00336673	-1.04209	0	0	0	NA	1	0.00485661	0.00693801	-1.00623	0	0	0	NA	0	0	0	NA	0	0	0	NA
sts041	6	0.00150783	0.00334545	-1.23753	0	0	0	NA	0	0	0	NA	0	0	0	NA	0	0	0	NA	0	0	0	NA	3	0.00132681	0.00171465	-0.416465	1	0.000710429	0.000789801	-0.174717	0	0	0	NA	1	0.000239926	0.000770991	-1.15933	0	0	0	NA	2	0.000760283	0.0015796	-1.17515
sts046	4	0.000537766	0.00259023	-1.57599	2	0.000373628	0.0014702	-1.30885	1	0.000318341	0.000929078	-1.16356	1	0.000445677	0.00102799	-1.15945	0	0	0	NA	1	0.00133703	0.00160444	-0.816497	0	0	0	NA	0	0	0	NA	0	0	0	NA	0	0	0	NA	0	0	0	NA	0	0	0	NA
sts047	4	0.00442443	0.00432238	0.0471483	0	0	0	NA	0	0	0	NA	0	0	0	NA	0	0	0	NA	0	0	0	NA	1	0.000126143	0.00109932	-1.04209	1	0.000504574	0.00152257	-1.1624	0	0	0	NA	0	0	0	NA	0	0	0	NA	0	0	0	NA
sts051	0	0	0	NA	0	0	0	NA	0	0	0	NA	0	0	0	NA	0	0	0	NA	0	0	0	NA	0	0	0	NA	0	0	0	NA	0	0	0	NA	0	0	0	NA	0	0	0	NA	0	0	0	NA
sts052	9	0.00381846	0.00753079	-1.23025	2	0.00393742	0.00188252	1.89154	2	0.000753425	0.00234755	-1.51496	2	0.00202169	0.00261115	-0.57783	2	0.00479636	0.0034363	1.51573	0	0	0	NA	2	0.00341123	0.001724	1.54946	2	0.00429468	0.00237683	1.82813	0	0	0	NA	2	0.00134989	0.00232022	-0.91964	0	0	0	NA	1	0.00106898	0.00118841	-0.174717
sts059	0	0	0	NA	0	0	0	NA	0	0	0	NA	0	0	0	NA	0	0	0	NA	0	0	0	NA	1	0.000898617	0.00120163	-0.296844	0	0	0	NA	0	0	0	NA	0	0	0	NA	0	0	0	NA	1	0.00275766	0.00166427	1.1422
sts060	4	0.0041037	0.0051092	-0.421451	2	0.00135702	0.00262649	-0.832585	0	0	0	NA	0	0	0	NA	1	0.0026053	0.00234453	0.333503	0	0	0	NA	4	0.00348848	0.00504373	-0.653819	1	0.00248849	0.0017393	0.793762	2	0.0064843	0.0053247	1.03194	2	0.00189419	0.00325579	-0.91964	0	0	0	NA	3	0.00540358	0.00521789	0.0967705
sts061	2	0.000579669	0.00229487	-1.14904	0	0	0	NA	0	0	0	NA	0	0	0	NA	0	0	0	NA	0	0	0	NA	0	0	0	NA	0	0	0	NA	0	0	0	NA	0	0	0	NA	0	0	0	NA	0	0	0	NA
sts063	10	0.0060048	0.00855987	-0.764185	0	0	0	NA	0	0	0	NA	0	0	0	NA	0	0	0	NA	0	0	0	NA	2	0.0011374	0.00175278	-0.553315	0	0	0	NA	0	0	0	NA	0	0	0	NA	2	0.00252845	0.00361206	-1.23716	0	0	0	NA
sts065	12	0.0189989	0.0309603	-1.02904	0	0	0	NA	0	0	0	NA	0	0	0	NA	0	0	0	NA	0	0	0	NA	3	0.00120243	0.00790466	-1.55774	1	0.00120938	0.00364935	-1.1624	3	0.0114027	0.0162896	-1.35841	0	0	0	NA	0	0	0	NA	0	0	0	NA
sts066	0	0	0	NA	0	0	0	NA	0	0	0	NA	0	0	0	NA	0	0	0	NA	0	0	0	NA	0	0	0	NA	0	0	0	NA	0	0	0	NA	0	0	0	NA	0	0	0	NA	0	0	0	NA
sts068	3	0.000412371	0.0020007	-1.42639	0	0	0	NA	0	0	0	NA	0	0	0	NA	0	0	0	NA	0	0	0	NA	0	0	0	NA	0	0	0	NA	0	0	0	NA	0	0	0	NA	0	0	0	NA	0	0	0	NA
sts070	0	0	0	NA	0	0	0	NA	0	0	0	NA	0	0	0	NA	0	0	0	NA	0	0	0	NA	0	0	0	NA	0	0	0	NA	0	0	0	NA	0	0	0	NA	0	0	0	NA	0	0	0	NA
sts071	3	0.00478764	0.00968846	-0.929338	1	0.00827521	0.0035358	1.74203	0	0	0	NA	1	0.0052992	0.00491384	0.155746	1	0.00407631	0.00628852	-1.05482	0	0	0	NA	1	0.00368039	0.00324435	0.158983	0	0	0	NA	1	0.0077644	0.0066552	0.559017	1	0.0068482	0.00431817	0.971737	1	0.00543508	0.00714098	-0.933021	0	0	0	NA
sts072	0	0	0	NA	0	0	0	NA	0	0	0	NA	0	0	0	NA	0	0	0	NA	0	0	0	NA	0	0	0	NA	0	0	0	NA	0	0	0	NA	0	0	0	NA	0	0	0	NA	0	0	0	NA
sts073	1	0.000112045	0.00108206	-1.02786	0	0	0	NA	0	0	0	NA	0	0	0	NA	0	0	0	NA	0	0	0	NA	1	0.000127324	0.00110961	-1.04209	0	0	0	NA	0	0	0	NA	1	0.000448179	0.00148366	-1.15753	0	0	0	NA	0	0	0	NA
sts080	3	0.000745152	0.00312925	-1.36709	0	0	0	NA	0	0	0	NA	0	0	0	NA	0	0	0	NA	0	0	0	NA	0	0	0	NA	0	0	0	NA	0	0	0	NA	0	0	0	NA	0	0	0	NA	0	0	0	NA
sts082	0	0	0	NA	0	0	0	NA	0	0	0	NA	0	0	0	NA	0	0	0	NA	0	0	0	NA	0	0	0	NA	0	0	0	NA	0	0	0	NA	0	0	0	NA	0	0	0	NA	0	0	0	NA
sts083	1	0.000103391	0.000941867	-1.03594	0	0	0	NA	0	0	0	NA	0	0	0	NA	0	0	0	NA	0	0	0	NA	0	0	0	NA	0	0	0	NA	0	0	0	NA	0	0	0	NA	0	0	0	NA	0	0	0	NA
sts085	0	0	0	NA	0	0	0	NA	0	0	0	NA	0	0	0	NA	0	0	0	NA	0	0	0	NA	0	0	0	NA	0	0	0	NA	0	0	0	NA	0	0	0	NA	0	0	0	NA	0	0	0	NA
sts086	0	0	0	NA	0	0	0	NA	0	0	0	NA	0	0	0	NA	0	0	0	NA	0	0	0	NA	0	0	0	NA	0	0	0	NA	0	0	0	NA	0	0	0	NA	0	0	0	NA	0	0	0	NA
sts087	0	0	0	NA	0	0	0	NA	0	0	0	NA	0	0	0	NA	0	0	0	NA	0	0	0	NA	0	0	0	NA	0	0	0	NA	0	0	0	NA	0	0	0	NA	0	0	0	NA	0	0	0	NA
sts089	0	0	0	NA	1	0.00308082	0.00133351	1.69564	1	0.00212471	0.00165301	0.480279	1	0.00246914	0.00186028	0.649981	0	0	0	NA	1	0.00246914	0.00296296	-0.816497	1	0.0004112	0.00122262	-0.781256	1	0.000561167	0.00169334	-1.1624	1	0.00293945	0.00251953	0.559017	0	0	0	NA	0	0	0	NA	0	0	0	NA
sts090	2	0.00371442	0.00268313	0.59438	1	0.00233616	0.00149728	0.728145	1	0.00163747	0.00187077	-0.213211	1	0.00362494	0.00208082	1.4737	0	0	0	NA	0	0	0	NA	1	0.000465109	0.00137069	-0.779603	0	0	0	NA	0	0	0	NA	0	0	0	NA	0	0	0	NA	1	0.00170374	0.00189409	-0.174717
sts099	0	0	0	NA	0	0	0	NA	0	0	0	NA	0	0	0	NA	0	0	0	NA	0	0	0	NA	0	0	0	NA	0	0	0	NA	0	0	0	NA	0	0	0	NA	0	0	0	NA	0	0	0	NA
sts102	1	0.00102162	0.000634666	0.699065	0	0	0	NA	0	0	0	NA	0	0	0	NA	0	0	0	NA	0	0	0	NA	1	0.000149319	0.000652307	-0.909895	1	0.000298719	0.000901395	-1.1624	0	0	0	NA	1	0.000273826	0.000879928	-1.15933	0	0	0	NA	0	0	0	NA
sts104	3	0.00106248	0.00354769	-1.25698	0	0	0	NA	0	0	0	NA	0	0	0	NA	0	0	0	NA	0	0	0	NA	2	0.000418973	0.00243086	-1.30734	1	0.00106019	0.00167955	-0.641124	0	0	0	NA	1	0.000510214	0.00163955	-1.15933	0	0	0	NA	0	0	0	NA
sts108	0	0	0	NA	0	0	0	NA	0	0	0	NA	0	0	0	NA	0	0	0	NA	0	0	0	NA	0	0	0	NA	0	0	0	NA	0	0	0	NA	0	0	0	NA	0	0	0	NA	0	0	0	NA
sts113	5	0.00167763	0.00406063	-1.24958	0	0	0	NA	0	0	0	NA	0	0	0	NA	0	0	0	NA	0	0	0	NA	0	0	0	NA	0	0	0	NA	0	0	0	NA	0	0	0	NA	0	0	0	NA	0	0	0	NA
sts116	6	0.00180353	0.00418276	-1.32092	1	0.000301449	0.000793595	-0.856841	0	0	0	NA	0	0	0	NA	0	0	0	NA	0	0	0	NA	1	0.000548582	0.000697127	-0.254636	0	0	0	NA	0	0	0	NA	1	0.00131867	0.000919018	0.721236	0	0	0	NA	0	0	0	NA
sts120	1	0.000241439	0.00117773	-0.91153	0	0	0	NA	0	0	0	NA	0	0	0	NA	0	0	0	NA	0	0	0	NA	0	0	0	NA	0	0	0	NA	0	0	0	NA	0	0	0	NA	0	0	0	NA	0	0	0	NA
sts121	2	0.00031093	0.00201542	-1.30019	0	0	0	NA	0	0	0	NA	0	0	0	NA	0	0	0	NA	0	0	0	NA	0	0	0	NA	0	0	0	NA	0	0	0	NA	0	0	0	NA	0	0	0	NA	0	0	0	NA
sts123	1	0.000772808	0.00155551	-0.576939	0	0	0	NA	0	0	0	NA	0	0	0	NA	0	0	0	NA	0	0	0	NA	0	0	0	NA	0	0	0	NA	0	0	0	NA	0	0	0	NA	0	0	0	NA	0	0	0	NA
sts124	3	0.00273226	0.00469832	-0.750874	0	0	0	NA	0	0	0	NA	0	0	0	NA	0	0	0	NA	0	0	0	NA	0	0	0	NA	0	0	0	NA	0	0	0	NA	0	0	0	NA	0	0	0	NA	0	0	0	NA
sts125	0	0	0	NA	0	0	0	NA	0	0	0	NA	0	0	0	NA	0	0	0	NA	0	0	0	NA	1	0.000144446	0.00123587	-1.04465	0	0	0	NA	1	0.00207039	0.00272022	-0.933021	0	0	0	NA	0	0	0	NA	0	0	0	NA
sts004
sts005
sts007
sts011
sts012
sts021
sts023
sts024
sts025
sts031
sts035
sts036
sts040
sts041
sts046
sts047
sts051
sts052
sts059
sts060
sts061
sts063
sts065
sts066
sts068
sts070
sts071
sts072
sts073
sts080
sts082
sts083
sts085
sts086
sts087
sts089
sts090
sts099
sts102
sts104
sts108
sts113
sts116
sts120
sts121
sts123
sts124
sts125
sts004
sts005
sts007
sts011
sts012
sts021
sts023
sts024
sts025
sts031
sts035
sts036
sts040
sts041
sts046
sts047
sts051
sts052
sts059
sts060
sts061
sts063
sts065
sts066
sts068
sts070
sts071
sts072
sts073
sts080
sts082
sts083
sts085
sts086
sts087
sts089
sts090
sts099
sts102
sts104
sts108
sts113
sts116
sts120
sts121
sts123
sts124
sts125
sts004
sts005
sts007
sts011
sts012
sts021
sts023
sts024
sts025
sts031
sts035
sts036
sts040
sts041
sts046
sts047
sts051
sts052
sts059
sts060
sts061
sts063
sts065
sts066
sts068
sts070
sts071
sts072
sts073
sts080
sts082
sts083
sts085
sts086
sts087
sts089
sts090
sts099
sts102
sts104
sts108
sts113
sts116
sts120
sts121
sts123
sts124
sts125
sts004
sts005
sts007
sts011
sts012
sts021
sts023
sts024
sts025
sts031
sts035
sts036
sts040
sts041
sts046
sts047
sts051
sts052
sts059
sts060
sts061
sts063
sts065
sts066
sts068
sts070
sts071
sts072
sts073
sts080
sts082
sts083
sts085
sts086
sts087
sts089
sts090
sts099
sts102
sts104
sts108
sts113
sts116
sts120
sts121
sts123
sts124
sts125
sts004
sts005
sts007
sts011
sts012
sts021
sts023
sts024
sts025
sts031
sts035
sts036
sts040
sts041
sts046
sts047
sts051
sts052
sts059
sts060
sts061
sts063
sts065
sts066
sts068
sts070
sts071
sts072
sts073
sts080
sts082
sts083
sts085
sts086
sts087
sts089
sts090
sts099
sts102
sts104
sts108
sts113
sts116
sts120
sts121
sts123
sts124
sts125
sts004
sts005
sts007
sts011
sts012
sts021
sts023
sts024
sts025
sts031
sts035
sts036
sts040
sts041
sts046
sts047
sts051
sts052
sts059
sts060
sts061
sts063
sts065
sts066
sts068
sts070
sts071
sts072
sts073
sts080
sts082
sts083
sts085
sts086
sts087
sts089
sts090
sts099
sts102
sts104
sts108
sts113
sts116
sts120
sts121
sts123
sts124
sts125
sts004
sts005
sts007
sts011
sts012
sts021
sts023
sts024
sts025
sts031
sts035
sts036
sts040
sts041
sts046
sts047
sts051
sts052
sts059
sts060
sts061
sts063
sts065
sts066
sts068
sts070
sts071
sts072
sts073
sts080
sts082
sts083
sts085
sts086
sts087
sts089
sts090
sts099
sts102
sts104
sts108
sts113
sts116
sts120
sts121
sts123
sts124
sts125
sts004
sts005
sts007
sts011
sts012
sts021
sts023
sts024
sts025
sts031
sts035
sts036
sts040
sts041
sts046
sts047
sts051
sts052
sts059
sts060
sts061
sts063
sts065
sts066
sts068
sts070
sts071
sts072
sts073
sts080
sts082
sts083
sts085
sts086
sts087
sts089
sts090
sts099
sts102
sts104
sts108
sts113
sts116
sts120
sts121
sts123
sts124
sts125
sts004
sts005
sts007
sts011
sts012
sts021
sts023
sts024
sts025
sts031
sts035
sts036
sts040
sts041
sts046
sts047
sts051
sts052
sts059
sts060
sts061
sts063
sts065
sts066
sts068
sts070
sts071
sts072
sts073
sts080
sts082
sts083
sts085
sts086
sts087
sts089
sts090
sts099
sts102
sts104
sts108
sts113
sts116
sts120
sts121
sts123
sts124
sts125
sts004	0	0	0	NA
sts005	0	0	0	NA
sts007	0	0	0	NA
sts011	0	0	0	NA
sts012	0	0	0	NA
sts021	3	0.00560224	0.00297275	2.32352
sts023	0	0	0	NA
sts024	0	0	0	NA
sts025	0	0	0	NA
sts031	0	0	0	NA
sts035	0	0	0	NA
sts036	0	0	0	NA
sts040	0	0	0	NA
sts041	2	0.000760283	0.0015796	-1.17515
sts046	0	0	0	NA
sts047	0	0	0	NA
sts051	0	0	0	NA
sts052	1	0.00106898	0.00118841	-0.174717
sts059	1	0.00275766	0.00166427	1.1422
sts060	3	0.00540358	0.00521789	0.0967705
sts061	0	0	0	NA
sts063	0	0	0	NA
sts065	0	0	0	NA
sts066	0	0	0	NA
sts068	0	0	0	NA
sts070	0	0	0	NA
sts071	0	0	0	NA
sts072	0	0	0	NA
sts073	0	0	0	NA
sts080	0	0	0	NA
sts082	0	0	0	NA
sts083	0	0	0	NA
sts085	0	0	0	NA
sts086	0	0	0	NA
sts087	0	0	0	NA
sts089	0	0	0	NA
sts090	1	0.00170374	0.00189409	-0.174717
sts099	0	0	0	NA
sts102	0	0	0	NA
sts104	0	0	0	NA
sts108	0	0	0	NA
sts113	0	0	0	NA
sts116	0	0	0	NA
sts120	0	0	0	NA
sts121	0	0	0	NA
sts123	0	0	0	NA
sts124	0	0	0	NA
sts125	0	0	0	NA
sts004
sts005
sts007
sts011
sts012
sts021
sts023
sts024
sts025
sts031
sts035
sts036
sts040
sts041
sts046
sts047
sts051
sts052
sts059
sts060
sts061
sts063
sts065
sts066
sts068
sts070
sts071
sts072
sts073
sts080
sts082
sts083
sts085
sts086
sts087
sts089
sts090
sts099
sts102
sts104
sts108
sts113
sts116
sts120
sts121
sts123
sts124
sts125
